# Supplementary material for: Age-related demethylation of the TDP-43 autoregulatory region in the human motor cortex
Source: Commun Biol. 2021 Sep 21;4:1107. doi: 10.1038/s42003-021-02621-0 (PMC8455575; doi:10.1038/s42003-021-02621-0)
Supplement: Supplementary file 4 — Supplementary Data 1 [file 42003_2021_2621_MOESM4_ESM.xlsx]

## Sheet: Fig.2c
Group	Sample	CpG sites	DNA methylation (%)
control	control-1	3'UTR-01	84.7765
control	control-1	3'UTR-02	85.3505
control	control-1	3'UTR-03	87.631
control	control-1	3'UTR-04	82.2114
control	control-1	3'UTR-05	77.8706
control	control-1	3'UTR-06	75.6889
control	control-1	3'UTR-07	81.3636
control	control-1	3'UTR-08	85.4152
control	control-1	3'UTR-09	82.4494
control	control-1	3'UTR-10	99.907
control	control-1	3'UTR-11	99.8954
control	control-1	3'UTR-12	96.5357
control	control-1	3'UTR-13	99.9535
control	control-1	3'UTR-14	94.314
control	control-1	3'UTR-15	84.2846
control	control-2	3'UTR-01	86.404
control	control-2	3'UTR-02	95.1126
control	control-2	3'UTR-03	94.2222
control	control-2	3'UTR-04	92.0616
control	control-2	3'UTR-05	88.3619
control	control-2	3'UTR-06	78.4889
control	control-2	3'UTR-07	92.7364
control	control-2	3'UTR-08	90.9656
control	control-2	3'UTR-09	91.9111
control	control-2	3'UTR-10	91.2987
control	control-2	3'UTR-11	96.0052
control	control-2	3'UTR-12	99.6949
control	control-2	3'UTR-13	96.1935
control	control-2	3'UTR-14	98.4164
control	control-2	3'UTR-15	97.2541
control	control-3	3'UTR-01	83.5266
control	control-3	3'UTR-02	89.5703
control	control-3	3'UTR-03	89.6618
control	control-3	3'UTR-04	87.343
control	control-3	3'UTR-05	81.3721
control	control-3	3'UTR-06	79.1405
control	control-3	3'UTR-07	82.7519
control	control-3	3'UTR-08	85.4177
control	control-3	3'UTR-09	86.0937
control	control-3	3'UTR-10	82.8147
control	control-3	3'UTR-11	91.8252
control	control-3	3'UTR-12	96.4536
control	control-3	3'UTR-13	94.5269
control	control-3	3'UTR-14	92.6498
control	control-3	3'UTR-15	87.9443
no gRNA TET1	no gRNA TET1-1	3'UTR-01	92.7813
no gRNA TET1	no gRNA TET1-1	3'UTR-02	78.547
no gRNA TET1	no gRNA TET1-1	3'UTR-03	81.9573
no gRNA TET1	no gRNA TET1-1	3'UTR-04	69.5647
no gRNA TET1	no gRNA TET1-1	3'UTR-05	59.3577
no gRNA TET1	no gRNA TET1-1	3'UTR-06	79.1464
no gRNA TET1	no gRNA TET1-1	3'UTR-07	74.1088
no gRNA TET1	no gRNA TET1-1	3'UTR-08	67.5733
no gRNA TET1	no gRNA TET1-1	3'UTR-09	79.0774
no gRNA TET1	no gRNA TET1-1	3'UTR-10	67.1005
no gRNA TET1	no gRNA TET1-1	3'UTR-11	76.9792
no gRNA TET1	no gRNA TET1-1	3'UTR-12	83.0909
no gRNA TET1	no gRNA TET1-1	3'UTR-13	76.4512
no gRNA TET1	no gRNA TET1-1	3'UTR-14	87.786
no gRNA TET1	no gRNA TET1-1	3'UTR-15	74.5947
no gRNA TET1	no gRNA TET1-2	3'UTR-01	85.0582
no gRNA TET1	no gRNA TET1-2	3'UTR-02	77.4699
no gRNA TET1	no gRNA TET1-2	3'UTR-03	80.7257
no gRNA TET1	no gRNA TET1-2	3'UTR-04	73.6296
no gRNA TET1	no gRNA TET1-2	3'UTR-05	72.6643
no gRNA TET1	no gRNA TET1-2	3'UTR-06	81.3445
no gRNA TET1	no gRNA TET1-2	3'UTR-07	66.8132
no gRNA TET1	no gRNA TET1-2	3'UTR-08	75.4824
no gRNA TET1	no gRNA TET1-2	3'UTR-09	76.6503
no gRNA TET1	no gRNA TET1-2	3'UTR-10	69.6921
no gRNA TET1	no gRNA TET1-2	3'UTR-11	75.1492
no gRNA TET1	no gRNA TET1-2	3'UTR-12	81.9167
no gRNA TET1	no gRNA TET1-2	3'UTR-13	75.2673
no gRNA TET1	no gRNA TET1-2	3'UTR-14	86.4306
no gRNA TET1	no gRNA TET1-2	3'UTR-15	75.8442
no gRNA TET1	no gRNA TET1-3	3'UTR-01	84.0365
no gRNA TET1	no gRNA TET1-3	3'UTR-02	83.9976
no gRNA TET1	no gRNA TET1-3	3'UTR-03	86.5529
no gRNA TET1	no gRNA TET1-3	3'UTR-04	79.6784
no gRNA TET1	no gRNA TET1-3	3'UTR-05	75.9657
no gRNA TET1	no gRNA TET1-3	3'UTR-06	78.0037
no gRNA TET1	no gRNA TET1-3	3'UTR-07	76.3846
no gRNA TET1	no gRNA TET1-3	3'UTR-08	79.4849
no gRNA TET1	no gRNA TET1-3	3'UTR-09	69.2171
no gRNA TET1	no gRNA TET1-3	3'UTR-10	65.218
no gRNA TET1	no gRNA TET1-3	3'UTR-11	76.2294
no gRNA TET1	no gRNA TET1-3	3'UTR-12	83.6782
no gRNA TET1	no gRNA TET1-3	3'UTR-13	74.8001
no gRNA TET1	no gRNA TET1-3	3'UTR-14	84.4179
no gRNA TET1	no gRNA TET1-3	3'UTR-15	71.525
gRNA1 TET1	gRNA1 TET1-1	3'UTR-01	80.9794
gRNA1 TET1	gRNA1 TET1-1	3'UTR-02	83.8183
gRNA1 TET1	gRNA1 TET1-1	3'UTR-03	83.6945
gRNA1 TET1	gRNA1 TET1-1	3'UTR-04	76.1533
gRNA1 TET1	gRNA1 TET1-1	3'UTR-05	75.6415
gRNA1 TET1	gRNA1 TET1-1	3'UTR-06	72.2242
gRNA1 TET1	gRNA1 TET1-1	3'UTR-07	78.7007
gRNA1 TET1	gRNA1 TET1-1	3'UTR-08	80.6532
gRNA1 TET1	gRNA1 TET1-1	3'UTR-09	81.0571
gRNA1 TET1	gRNA1 TET1-1	3'UTR-10	33.2787
gRNA1 TET1	gRNA1 TET1-1	3'UTR-11	62.9634
gRNA1 TET1	gRNA1 TET1-1	3'UTR-12	64.1685
gRNA1 TET1	gRNA1 TET1-1	3'UTR-13	41.9937
gRNA1 TET1	gRNA1 TET1-1	3'UTR-14	56.5194
gRNA1 TET1	gRNA1 TET1-1	3'UTR-15	51.5575
gRNA1 TET1	gRNA1 TET1-2	3'UTR-01	73.5324
gRNA1 TET1	gRNA1 TET1-2	3'UTR-02	76.042
gRNA1 TET1	gRNA1 TET1-2	3'UTR-03	79.5115
gRNA1 TET1	gRNA1 TET1-2	3'UTR-04	75.7288
gRNA1 TET1	gRNA1 TET1-2	3'UTR-05	69.5682
gRNA1 TET1	gRNA1 TET1-2	3'UTR-06	66.5198
gRNA1 TET1	gRNA1 TET1-2	3'UTR-07	74.2034
gRNA1 TET1	gRNA1 TET1-2	3'UTR-08	74.2799
gRNA1 TET1	gRNA1 TET1-2	3'UTR-09	76.7536
gRNA1 TET1	gRNA1 TET1-2	3'UTR-10	34.1783
gRNA1 TET1	gRNA1 TET1-2	3'UTR-11	68.2589
gRNA1 TET1	gRNA1 TET1-2	3'UTR-12	73.1711
gRNA1 TET1	gRNA1 TET1-2	3'UTR-13	48.7762
gRNA1 TET1	gRNA1 TET1-2	3'UTR-14	56.5551
gRNA1 TET1	gRNA1 TET1-2	3'UTR-15	46.1754
gRNA1 TET1	gRNA1 TET1-3	3'UTR-01	86.2836
gRNA1 TET1	gRNA1 TET1-3	3'UTR-02	85.7587
gRNA1 TET1	gRNA1 TET1-3	3'UTR-03	87.9855
gRNA1 TET1	gRNA1 TET1-3	3'UTR-04	84.9379
gRNA1 TET1	gRNA1 TET1-3	3'UTR-05	70.4324
gRNA1 TET1	gRNA1 TET1-3	3'UTR-06	73.1884
gRNA1 TET1	gRNA1 TET1-3	3'UTR-07	79.9482
gRNA1 TET1	gRNA1 TET1-3	3'UTR-08	81.2532
gRNA1 TET1	gRNA1 TET1-3	3'UTR-09	83.9979
gRNA1 TET1	gRNA1 TET1-3	3'UTR-10	48.5475
gRNA1 TET1	gRNA1 TET1-3	3'UTR-11	54.6814
gRNA1 TET1	gRNA1 TET1-3	3'UTR-12	67.1208
gRNA1 TET1	gRNA1 TET1-3	3'UTR-13	60.6201
gRNA1 TET1	gRNA1 TET1-3	3'UTR-14	66.2655
gRNA1 TET1	gRNA1 TET1-3	3'UTR-15	47.8546
gRNA2 TET1	gRNA2 TET1-1	3'UTR-01	84.1181
gRNA2 TET1	gRNA2 TET1-1	3'UTR-02	79.53
gRNA2 TET1	gRNA2 TET1-1	3'UTR-03	83.877
gRNA2 TET1	gRNA2 TET1-1	3'UTR-04	73.678
gRNA2 TET1	gRNA2 TET1-1	3'UTR-05	60.0462
gRNA2 TET1	gRNA2 TET1-1	3'UTR-06	74.9313
gRNA2 TET1	gRNA2 TET1-1	3'UTR-07	65.0822
gRNA2 TET1	gRNA2 TET1-1	3'UTR-08	70.3536
gRNA2 TET1	gRNA2 TET1-1	3'UTR-09	76.9606
gRNA2 TET1	gRNA2 TET1-1	3'UTR-10	42.2568
gRNA2 TET1	gRNA2 TET1-1	3'UTR-11	65.4034
gRNA2 TET1	gRNA2 TET1-1	3'UTR-12	79.2602
gRNA2 TET1	gRNA2 TET1-1	3'UTR-13	58.2147
gRNA2 TET1	gRNA2 TET1-1	3'UTR-14	71.5052
gRNA2 TET1	gRNA2 TET1-1	3'UTR-15	45.5725
gRNA2 TET1	gRNA2 TET1-2	3'UTR-01	67.6489
gRNA2 TET1	gRNA2 TET1-2	3'UTR-02	55.868
gRNA2 TET1	gRNA2 TET1-2	3'UTR-03	64.7215
gRNA2 TET1	gRNA2 TET1-2	3'UTR-04	63.273
gRNA2 TET1	gRNA2 TET1-2	3'UTR-05	56.2614
gRNA2 TET1	gRNA2 TET1-2	3'UTR-06	66.7214
gRNA2 TET1	gRNA2 TET1-2	3'UTR-07	54.0885
gRNA2 TET1	gRNA2 TET1-2	3'UTR-08	61.0404
gRNA2 TET1	gRNA2 TET1-2	3'UTR-09	66.8647
gRNA2 TET1	gRNA2 TET1-2	3'UTR-10	37.107
gRNA2 TET1	gRNA2 TET1-2	3'UTR-11	57.5776
gRNA2 TET1	gRNA2 TET1-2	3'UTR-12	71.937
gRNA2 TET1	gRNA2 TET1-2	3'UTR-13	55.7872
gRNA2 TET1	gRNA2 TET1-2	3'UTR-14	55.1687
gRNA2 TET1	gRNA2 TET1-2	3'UTR-15	41.4712
gRNA2 TET1	gRNA2 TET1-3	3'UTR-01	77.6308
gRNA2 TET1	gRNA2 TET1-3	3'UTR-02	78.6089
gRNA2 TET1	gRNA2 TET1-3	3'UTR-03	86.7051
gRNA2 TET1	gRNA2 TET1-3	3'UTR-04	84.6737
gRNA2 TET1	gRNA2 TET1-3	3'UTR-05	67.9093
gRNA2 TET1	gRNA2 TET1-3	3'UTR-06	85.7852
gRNA2 TET1	gRNA2 TET1-3	3'UTR-07	68.5725
gRNA2 TET1	gRNA2 TET1-3	3'UTR-08	83.424
gRNA2 TET1	gRNA2 TET1-3	3'UTR-09	75.5536
gRNA2 TET1	gRNA2 TET1-3	3'UTR-10	54.4172
gRNA2 TET1	gRNA2 TET1-3	3'UTR-11	68.3882
gRNA2 TET1	gRNA2 TET1-3	3'UTR-12	84.5024
gRNA2 TET1	gRNA2 TET1-3	3'UTR-13	62.8071
gRNA2 TET1	gRNA2 TET1-3	3'UTR-14	70.2812
gRNA2 TET1	gRNA2 TET1-3	3'UTR-15	58.0818
gRNA3 TET1	gRNA3 TET1-1	3'UTR-01	88.2033
gRNA3 TET1	gRNA3 TET1-1	3'UTR-02	75.0957
gRNA3 TET1	gRNA3 TET1-1	3'UTR-03	72.1704
gRNA3 TET1	gRNA3 TET1-1	3'UTR-04	67.9815
gRNA3 TET1	gRNA3 TET1-1	3'UTR-05	65.942
gRNA3 TET1	gRNA3 TET1-1	3'UTR-06	70.7821
gRNA3 TET1	gRNA3 TET1-1	3'UTR-07	68.3484
gRNA3 TET1	gRNA3 TET1-1	3'UTR-08	82.0167
gRNA3 TET1	gRNA3 TET1-1	3'UTR-09	77.5282
gRNA3 TET1	gRNA3 TET1-1	3'UTR-10	40.0813
gRNA3 TET1	gRNA3 TET1-1	3'UTR-11	54.5594
gRNA3 TET1	gRNA3 TET1-1	3'UTR-12	66.3556
gRNA3 TET1	gRNA3 TET1-1	3'UTR-13	51.3832
gRNA3 TET1	gRNA3 TET1-1	3'UTR-14	71.5152
gRNA3 TET1	gRNA3 TET1-1	3'UTR-15	56.6696
gRNA3 TET1	gRNA3 TET1-2	3'UTR-01	74.5568
gRNA3 TET1	gRNA3 TET1-2	3'UTR-02	81.5478
gRNA3 TET1	gRNA3 TET1-2	3'UTR-03	77.4872
gRNA3 TET1	gRNA3 TET1-2	3'UTR-04	79.2191
gRNA3 TET1	gRNA3 TET1-2	3'UTR-05	66.2541
gRNA3 TET1	gRNA3 TET1-2	3'UTR-06	79.3438
gRNA3 TET1	gRNA3 TET1-2	3'UTR-07	69.2587
gRNA3 TET1	gRNA3 TET1-2	3'UTR-08	74.8269
gRNA3 TET1	gRNA3 TET1-2	3'UTR-09	74.468
gRNA3 TET1	gRNA3 TET1-2	3'UTR-10	63.853
gRNA3 TET1	gRNA3 TET1-2	3'UTR-11	70.8844
gRNA3 TET1	gRNA3 TET1-2	3'UTR-12	83.4859
gRNA3 TET1	gRNA3 TET1-2	3'UTR-13	68.053
gRNA3 TET1	gRNA3 TET1-2	3'UTR-14	73.853
gRNA3 TET1	gRNA3 TET1-2	3'UTR-15	56.5812
gRNA3 TET1	gRNA3 TET1-3	3'UTR-01	79.3549
gRNA3 TET1	gRNA3 TET1-3	3'UTR-02	55.4225
gRNA3 TET1	gRNA3 TET1-3	3'UTR-03	65.5631
gRNA3 TET1	gRNA3 TET1-3	3'UTR-04	70.1695
gRNA3 TET1	gRNA3 TET1-3	3'UTR-05	66.8351
gRNA3 TET1	gRNA3 TET1-3	3'UTR-06	70.9546
gRNA3 TET1	gRNA3 TET1-3	3'UTR-07	49.8425
gRNA3 TET1	gRNA3 TET1-3	3'UTR-08	71.5614
gRNA3 TET1	gRNA3 TET1-3	3'UTR-09	67.9126
gRNA3 TET1	gRNA3 TET1-3	3'UTR-10	53.3386
gRNA3 TET1	gRNA3 TET1-3	3'UTR-11	71.9602
gRNA3 TET1	gRNA3 TET1-3	3'UTR-12	80.9517
gRNA3 TET1	gRNA3 TET1-3	3'UTR-13	64.9888
gRNA3 TET1	gRNA3 TET1-3	3'UTR-14	63.1608
gRNA3 TET1	gRNA3 TET1-3	3'UTR-15	63.0913
gRNA4 TET1	gRNA4 TET1-1	3'UTR-01	84.9411
gRNA4 TET1	gRNA4 TET1-1	3'UTR-02	88.9206
gRNA4 TET1	gRNA4 TET1-1	3'UTR-03	81.0448
gRNA4 TET1	gRNA4 TET1-1	3'UTR-04	82.2117
gRNA4 TET1	gRNA4 TET1-1	3'UTR-05	69.4849
gRNA4 TET1	gRNA4 TET1-1	3'UTR-06	76.1378
gRNA4 TET1	gRNA4 TET1-1	3'UTR-07	73.051
gRNA4 TET1	gRNA4 TET1-1	3'UTR-08	76.1533
gRNA4 TET1	gRNA4 TET1-1	3'UTR-09	85.5579
gRNA4 TET1	gRNA4 TET1-1	3'UTR-10	61.4694
gRNA4 TET1	gRNA4 TET1-1	3'UTR-11	66.006
gRNA4 TET1	gRNA4 TET1-1	3'UTR-12	76.1593
gRNA4 TET1	gRNA4 TET1-1	3'UTR-13	62.5827
gRNA4 TET1	gRNA4 TET1-1	3'UTR-14	84.1138
gRNA4 TET1	gRNA4 TET1-1	3'UTR-15	56.5055
gRNA4 TET1	gRNA4 TET1-2	3'UTR-01	92.2952
gRNA4 TET1	gRNA4 TET1-2	3'UTR-02	91.6207
gRNA4 TET1	gRNA4 TET1-2	3'UTR-03	83.6855
gRNA4 TET1	gRNA4 TET1-2	3'UTR-04	70.905
gRNA4 TET1	gRNA4 TET1-2	3'UTR-05	76.2635
gRNA4 TET1	gRNA4 TET1-2	3'UTR-06	86.201
gRNA4 TET1	gRNA4 TET1-2	3'UTR-07	66.7059
gRNA4 TET1	gRNA4 TET1-2	3'UTR-08	71.9482
gRNA4 TET1	gRNA4 TET1-2	3'UTR-09	71.0582
gRNA4 TET1	gRNA4 TET1-2	3'UTR-10	51.4206
gRNA4 TET1	gRNA4 TET1-2	3'UTR-11	66.2764
gRNA4 TET1	gRNA4 TET1-2	3'UTR-12	80.8484
gRNA4 TET1	gRNA4 TET1-2	3'UTR-13	70.9393
gRNA4 TET1	gRNA4 TET1-2	3'UTR-14	59.9198
gRNA4 TET1	gRNA4 TET1-2	3'UTR-15	59.4373
gRNA4 TET1	gRNA4 TET1-3	3'UTR-01	65.1613
gRNA4 TET1	gRNA4 TET1-3	3'UTR-02	66.1827
gRNA4 TET1	gRNA4 TET1-3	3'UTR-03	70.606
gRNA4 TET1	gRNA4 TET1-3	3'UTR-04	62.0505
gRNA4 TET1	gRNA4 TET1-3	3'UTR-05	53.5909
gRNA4 TET1	gRNA4 TET1-3	3'UTR-06	66.6155
gRNA4 TET1	gRNA4 TET1-3	3'UTR-07	58.9827
gRNA4 TET1	gRNA4 TET1-3	3'UTR-08	60.9142
gRNA4 TET1	gRNA4 TET1-3	3'UTR-09	62.4819
gRNA4 TET1	gRNA4 TET1-3	3'UTR-10	46.0098
gRNA4 TET1	gRNA4 TET1-3	3'UTR-11	55.3687
gRNA4 TET1	gRNA4 TET1-3	3'UTR-12	65.0998
gRNA4 TET1	gRNA4 TET1-3	3'UTR-13	59.1725
gRNA4 TET1	gRNA4 TET1-3	3'UTR-14	67.2856
gRNA4 TET1	gRNA4 TET1-3	3'UTR-15	48.9451
gRNA1 DNMT3A	gRNA1 DNMT3A-1	3'UTR-01	86.0215
gRNA1 DNMT3A	gRNA1 DNMT3A-1	3'UTR-02	93.9156
gRNA1 DNMT3A	gRNA1 DNMT3A-1	3'UTR-03	94.0422
gRNA1 DNMT3A	gRNA1 DNMT3A-1	3'UTR-04	93.5897
gRNA1 DNMT3A	gRNA1 DNMT3A-1	3'UTR-05	81.8341
gRNA1 DNMT3A	gRNA1 DNMT3A-1	3'UTR-06	78.5596
gRNA1 DNMT3A	gRNA1 DNMT3A-1	3'UTR-07	88.751
gRNA1 DNMT3A	gRNA1 DNMT3A-1	3'UTR-08	92.4318
gRNA1 DNMT3A	gRNA1 DNMT3A-1	3'UTR-09	91.3115
gRNA1 DNMT3A	gRNA1 DNMT3A-1	3'UTR-10	94.9243
gRNA1 DNMT3A	gRNA1 DNMT3A-1	3'UTR-11	99.8317
gRNA1 DNMT3A	gRNA1 DNMT3A-1	3'UTR-12	99.522
gRNA1 DNMT3A	gRNA1 DNMT3A-1	3'UTR-13	91.6986
gRNA1 DNMT3A	gRNA1 DNMT3A-1	3'UTR-14	99.771
gRNA1 DNMT3A	gRNA1 DNMT3A-1	3'UTR-15	95.2128
gRNA1 DNMT3A	gRNA1 DNMT3A-2	3'UTR-01	90.6454
gRNA1 DNMT3A	gRNA1 DNMT3A-2	3'UTR-02	95.4342
gRNA1 DNMT3A	gRNA1 DNMT3A-2	3'UTR-03	95.5936
gRNA1 DNMT3A	gRNA1 DNMT3A-2	3'UTR-04	92.2544
gRNA1 DNMT3A	gRNA1 DNMT3A-2	3'UTR-05	83.4218
gRNA1 DNMT3A	gRNA1 DNMT3A-2	3'UTR-06	84.9449
gRNA1 DNMT3A	gRNA1 DNMT3A-2	3'UTR-07	90.2857
gRNA1 DNMT3A	gRNA1 DNMT3A-2	3'UTR-08	91.3132
gRNA1 DNMT3A	gRNA1 DNMT3A-2	3'UTR-09	87.6835
gRNA1 DNMT3A	gRNA1 DNMT3A-2	3'UTR-10	90.6766
gRNA1 DNMT3A	gRNA1 DNMT3A-2	3'UTR-11	97.4613
gRNA1 DNMT3A	gRNA1 DNMT3A-2	3'UTR-12	99.4903
gRNA1 DNMT3A	gRNA1 DNMT3A-2	3'UTR-13	99.9245
gRNA1 DNMT3A	gRNA1 DNMT3A-2	3'UTR-14	97.083
gRNA1 DNMT3A	gRNA1 DNMT3A-2	3'UTR-15	83.2641
gRNA1 DNMT3A	gRNA1 DNMT3A-3	3'UTR-01	88.1021
gRNA1 DNMT3A	gRNA1 DNMT3A-3	3'UTR-02	91.3562
gRNA1 DNMT3A	gRNA1 DNMT3A-3	3'UTR-03	92.6698
gRNA1 DNMT3A	gRNA1 DNMT3A-3	3'UTR-04	87.7111
gRNA1 DNMT3A	gRNA1 DNMT3A-3	3'UTR-05	85.0093
gRNA1 DNMT3A	gRNA1 DNMT3A-3	3'UTR-06	79.9928
gRNA1 DNMT3A	gRNA1 DNMT3A-3	3'UTR-07	89.2562
gRNA1 DNMT3A	gRNA1 DNMT3A-3	3'UTR-08	89.7989
gRNA1 DNMT3A	gRNA1 DNMT3A-3	3'UTR-09	91.5589
gRNA1 DNMT3A	gRNA1 DNMT3A-3	3'UTR-10	94.5093
gRNA1 DNMT3A	gRNA1 DNMT3A-3	3'UTR-11	99.8011
gRNA1 DNMT3A	gRNA1 DNMT3A-3	3'UTR-12	99.5763
gRNA1 DNMT3A	gRNA1 DNMT3A-3	3'UTR-13	97.5004
gRNA1 DNMT3A	gRNA1 DNMT3A-3	3'UTR-14	97.5439
gRNA1 DNMT3A	gRNA1 DNMT3A-3	3'UTR-15	94.3104

## Sheet: Fig.2d
		methylated CpGs
Group	Sample	0	1	2	3	4	5	6	7	8	9
control	control-1	0.432432	0.291088	0.116874	0.0321402	0.0171658	0.00913075	0.00949598	0.0120526	0.0277575	0.0518627
control	control-2	0.530147	0.295533	0.0980943	0.0331147	0.0112465	0.00281162	0.00968447	0.00218682	0.00187441	0.0153077
control	control-3	0.458983	0.277806	0.133367	0.0382486	0.0196276	0.00855561	0.0135883	0.00301963	0.0070458	0.0397584
no gRNA TET1	no gRNA TET1-1	0.279621	0.462421	0.0356483	0.046737	0.0306378	0.00266951	0.047004	0.00277219	0.0912768	0.00121155
no gRNA TET1	no gRNA TET1-2	0.348358	0.447938	0.02457	0.00404683	0.0104887	0.0190573	0.022526	0.0760845	0.0149691	0.0319617
no gRNA TET1	no gRNA TET1-3	0.321081	0.449993	0.0421392	0.0349742	0.0476813	0.0185262	0.00775884	0.0179522	0.0430101	0.0168834
gRNA1 TET1	gRNA1 TET1-1	0.421033	0.259755	0.0914158	0.0549981	0.0252694	0.0159792	0.0159792	0.00929023	0.0163508	0.0899294
gRNA1 TET1	gRNA1 TET1-2	0.371915	0.232881	0.101147	0.0472715	0.0389294	0.0278067	0.0285019	0.022593	0.0291971	0.0997567
gRNA1 TET1	gRNA1 TET1-3	0.369106	0.299187	0.137127	0.0520325	0.0292683	0.0233062	0.0189702	0.0157182	0.0341463	0.0211382
gRNA2 TET1	gRNA2 TET1-1	0.308231	0.435745	0.0354188	0.0447491	0.0380156	0.00223443	0.0356302	0.00190229	0.00232502	0.0957485
gRNA2 TET1	gRNA2 TET1-2	0.275376	0.386649	0.0204364	0.00322341	0.0391645	0.00186958	0.0638236	0.0491571	0.00238533	0.157915
gRNA2 TET1	gRNA2 TET1-3	0.331777	0.455606	0.0305656	0.0399974	0.0420117	0.00233398	0.000735365	0.0174889	0.0468715	0.0326118
gRNA3 TET1	gRNA3 TET1-1	0.304557	0.512513	0.0261703	0.00569204	0.00232261	0.0298341	0.0367693	0.0444895	0.0313389	0.00631359
gRNA3 TET1	gRNA3 TET1-2	0.257183	0.450407	0.0960568	0.0414171	0.0457237	0.00259067	0.058206	0.0318283	0.0156786	0.000908418
gRNA3 TET1	gRNA3 TET1-3	0.252801	0.391284	0.0423163	0.0180833	0.0123325	0.0538178	0.0386597	0.0069142	0.0312469	0.152545
gRNA4 TET1	gRNA4 TET1-1	0.294949	0.441049	0.0305852	0.0377732	0.00221911	0.00812871	0.0989194	0.0178735	0.0675624	0.000940711
gRNA4 TET1	gRNA4 TET1-2	0.349305	0.407881	0.0500662	0.00411309	0.00205654	0.0592615	0.00252931	0.0714353	0.0144431	0.0389089
gRNA4 TET1	gRNA4 TET1-3	0.213061	0.328899	0.135721	0.0792451	0.010389	0.00320328	0.0360441	0.0912213	0.0722036	0.0300127
gRNA1 DNMT3A	gRNA1 DNMT3A-1	0.482637	0.296703	0.134066	0.0487912	0.0105495	0.00527473	0.00527473	0.00351648	0.00131868	0.0118681
gRNA1 DNMT3A	gRNA1 DNMT3A-2	0.487695	0.296144	0.132486	0.0492207	0.0172272	0.00533224	0.00820345	0.000410172	0.00164069	0.00164069
gRNA1 DNMT3A	gRNA1 DNMT3A-3	0.481733	0.326177	0.104708	0.0372881	0.00828625	0.0094162	0.0086629	0.00225989	0.00376648	0.0177024

## Sheet: Fig.2e
		methylated CpGs
Group	Sample	0	1	2	3	4	5	6
control	control-1	0.454897	0.498764	0.0456418	0.000697306	0	0	0
control	control-2	0.449344	0.536332	0.0136844	0.000560179	8.00256e-05	0	0
control	control-3	0.411695	0.514509	0.0453675	0.00952521	0.00216036	0.012913	0.00382972
no gRNA TET1	no gRNA TET1-1	0.457471	0.21794	0.109173	0.0771693	0.0392157	0.0759973	0.0230336
no gRNA TET1	no gRNA TET1-2	0.50612	0.169072	0.116031	0.0515474	0.0434372	0.0534879	0.0603045
no gRNA TET1	no gRNA TET1-3	0.359433	0.260511	0.112952	0.0853376	0.0785676	0.0557634	0.0474345
gRNA1 TET1	gRNA1 TET1-1	0.20014	0.318946	0.0766941	0.0615479	0.0605848	0.0618981	0.220189
gRNA1 TET1	gRNA1 TET1-2	0.186953	0.310709	0.0826238	0.0729104	0.101331	0.157213	0.08826
gRNA1 TET1	gRNA1 TET1-3	0.253088	0.37332	0.0384126	0.0498547	0.0275154	0.0849074	0.172902
gRNA2 TET1	gRNA2 TET1-1	0.23592	0.234288	0.116652	0.100156	0.0534359	0.150468	0.10908
gRNA2 TET1	gRNA2 TET1-2	0.192365	0.184234	0.121021	0.0649887	0.130688	0.160619	0.146085
gRNA2 TET1	gRNA2 TET1-3	0.401375	0.0425907	0.208157	0.0848635	0.0920872	0.0814684	0.0894578
gRNA3 TET1	gRNA3 TET1-1	0.342892	0.231355	0.147789	0.0177911	0.0614761	0.0840937	0.114603
gRNA3 TET1	gRNA3 TET1-2	0.320111	0.145801	0.193329	0.094183	0.0526107	0.0724241	0.121541
gRNA3 TET1	gRNA3 TET1-3	0.220693	0.242497	0.0596954	0.0443837	0.200318	0.102527	0.129884
gRNA4 TET1	gRNA4 TET1-1	0.09934	0.260817	0.213081	0.144543	0.0512034	0.111741	0.119275
gRNA4 TET1	gRNA4 TET1-2	0.416617	0.197074	0.0615742	0.0575179	0.0872339	0.085502	0.0944807
gRNA4 TET1	gRNA4 TET1-3	0.314366	0.177435	0.158187	0.0727867	0.13651	0.0738145	0.0669003
gRNA1 DNMT3A	gRNA1 DNMT3A-1	0.456576	0.52801	0.0145357	0.000732279	0.000109842	3.66139e-05	0
gRNA1 DNMT3A	gRNA1 DNMT3A-2	0.431974	0.549678	0.00364807	0.00128755	0.0132511	0.000160944	0
gRNA1 DNMT3A	gRNA1 DNMT3A-3	0.458942	0.532444	0.00833333	0.000234082	4.68165e-05	0	0

## Sheet: Fig.2f
DNA methylation (%)					pairwise correlation
Group	CpG sites	average DNA methylation (%)			Group	CpG-1	CpG-2	correlation
control	3'UTR-01	84.9024			control	3'UTR-01	3'UTR-01
control	3'UTR-02	90.0111			control	3'UTR-02	3'UTR-01	0.500309
control	3'UTR-03	90.505			control	3'UTR-03	3'UTR-01	0.475546
control	3'UTR-04	87.2053			control	3'UTR-04	3'UTR-01	0.432229
control	3'UTR-05	82.5349			control	3'UTR-05	3'UTR-01	0.381659
control	3'UTR-06	77.7728			control	3'UTR-06	3'UTR-01	0.354518
control	3'UTR-07	85.6173			control	3'UTR-07	3'UTR-01	0.262658
control	3'UTR-08	87.2662			control	3'UTR-08	3'UTR-01	0.285747
control	3'UTR-09	86.8181			control	3'UTR-09	3'UTR-01	0.294833
control	3'UTR-10	91.3401			control	3'UTR-01	3'UTR-02
control	3'UTR-11	95.9086			control	3'UTR-02	3'UTR-02
control	3'UTR-12	97.5614			control	3'UTR-03	3'UTR-02	0.623364
control	3'UTR-13	96.8913			control	3'UTR-04	3'UTR-02	0.525849
control	3'UTR-14	95.1267			control	3'UTR-05	3'UTR-02	0.419023
control	3'UTR-15	89.8276			control	3'UTR-06	3'UTR-02	0.402062
no gRNA TET1	3'UTR-01	87.292			control	3'UTR-07	3'UTR-02	0.331578
no gRNA TET1	3'UTR-02	80.0048			control	3'UTR-08	3'UTR-02	0.351544
no gRNA TET1	3'UTR-03	83.0786			control	3'UTR-09	3'UTR-02	0.314829
no gRNA TET1	3'UTR-04	74.2909			control	3'UTR-01	3'UTR-03
no gRNA TET1	3'UTR-05	69.3292			control	3'UTR-02	3'UTR-03
no gRNA TET1	3'UTR-06	79.4982			control	3'UTR-03	3'UTR-03
no gRNA TET1	3'UTR-07	72.4356			control	3'UTR-04	3'UTR-03	0.548544
no gRNA TET1	3'UTR-08	74.1802			control	3'UTR-05	3'UTR-03	0.452829
no gRNA TET1	3'UTR-09	74.9816			control	3'UTR-06	3'UTR-03	0.394251
no gRNA TET1	3'UTR-10	67.3369			control	3'UTR-07	3'UTR-03	0.348409
no gRNA TET1	3'UTR-11	76.1193			control	3'UTR-08	3'UTR-03	0.403276
no gRNA TET1	3'UTR-12	82.8953			control	3'UTR-09	3'UTR-03	0.330825
no gRNA TET1	3'UTR-13	75.5062			control	3'UTR-01	3'UTR-04
no gRNA TET1	3'UTR-14	86.2115			control	3'UTR-02	3'UTR-04
no gRNA TET1	3'UTR-15	73.988			control	3'UTR-03	3'UTR-04
gRNA1 TET1	3'UTR-01	80.2652			control	3'UTR-04	3'UTR-04
gRNA1 TET1	3'UTR-02	81.873			control	3'UTR-05	3'UTR-04	0.433116
gRNA1 TET1	3'UTR-03	83.7305			control	3'UTR-06	3'UTR-04	0.322606
gRNA1 TET1	3'UTR-04	78.94			control	3'UTR-07	3'UTR-04	0.27494
gRNA1 TET1	3'UTR-05	71.8807			control	3'UTR-08	3'UTR-04	0.307681
gRNA1 TET1	3'UTR-06	70.6441			control	3'UTR-09	3'UTR-04	0.300055
gRNA1 TET1	3'UTR-07	77.6174			control	3'UTR-01	3'UTR-05
gRNA1 TET1	3'UTR-08	78.7288			control	3'UTR-02	3'UTR-05
gRNA1 TET1	3'UTR-09	80.6029			control	3'UTR-03	3'UTR-05
gRNA1 TET1	3'UTR-10	38.6682			control	3'UTR-04	3'UTR-05
gRNA1 TET1	3'UTR-11	61.9679			control	3'UTR-05	3'UTR-05
gRNA1 TET1	3'UTR-12	68.1535			control	3'UTR-06	3'UTR-05	0.292684
gRNA1 TET1	3'UTR-13	50.4633			control	3'UTR-07	3'UTR-05	0.282071
gRNA1 TET1	3'UTR-14	59.78			control	3'UTR-08	3'UTR-05	0.369415
gRNA1 TET1	3'UTR-15	48.5292			control	3'UTR-09	3'UTR-05	0.273741
gRNA2 TET1	3'UTR-01	76.4659			control	3'UTR-01	3'UTR-06
gRNA2 TET1	3'UTR-02	71.3356			control	3'UTR-02	3'UTR-06
gRNA2 TET1	3'UTR-03	78.4346			control	3'UTR-03	3'UTR-06
gRNA2 TET1	3'UTR-04	73.8749			control	3'UTR-04	3'UTR-06
gRNA2 TET1	3'UTR-05	61.4056			control	3'UTR-05	3'UTR-06
gRNA2 TET1	3'UTR-06	75.8126			control	3'UTR-06	3'UTR-06
gRNA2 TET1	3'UTR-07	62.5811			control	3'UTR-07	3'UTR-06	0.293369
gRNA2 TET1	3'UTR-08	71.606			control	3'UTR-08	3'UTR-06	0.25881
gRNA2 TET1	3'UTR-09	73.1263			control	3'UTR-09	3'UTR-06	0.232976
gRNA2 TET1	3'UTR-10	44.5936			control	3'UTR-01	3'UTR-07
gRNA2 TET1	3'UTR-11	63.7898			control	3'UTR-02	3'UTR-07
gRNA2 TET1	3'UTR-12	78.5665			control	3'UTR-03	3'UTR-07
gRNA2 TET1	3'UTR-13	58.9363			control	3'UTR-04	3'UTR-07
gRNA2 TET1	3'UTR-14	65.6517			control	3'UTR-05	3'UTR-07
gRNA2 TET1	3'UTR-15	48.3752			control	3'UTR-06	3'UTR-07
gRNA3 TET1	3'UTR-01	80.705			control	3'UTR-07	3'UTR-07
gRNA3 TET1	3'UTR-02	70.6887			control	3'UTR-08	3'UTR-07	0.403542
gRNA3 TET1	3'UTR-03	71.7402			control	3'UTR-09	3'UTR-07	0.335564
gRNA3 TET1	3'UTR-04	72.4567			control	3'UTR-01	3'UTR-08
gRNA3 TET1	3'UTR-05	66.3437			control	3'UTR-02	3'UTR-08
gRNA3 TET1	3'UTR-06	73.6935			control	3'UTR-03	3'UTR-08
gRNA3 TET1	3'UTR-07	62.4832			control	3'UTR-04	3'UTR-08
gRNA3 TET1	3'UTR-08	76.135			control	3'UTR-05	3'UTR-08
gRNA3 TET1	3'UTR-09	73.3029			control	3'UTR-06	3'UTR-08
gRNA3 TET1	3'UTR-10	52.4243			control	3'UTR-07	3'UTR-08
gRNA3 TET1	3'UTR-11	65.8013			control	3'UTR-08	3'UTR-08
gRNA3 TET1	3'UTR-12	76.9311			control	3'UTR-09	3'UTR-08	0.433284
gRNA3 TET1	3'UTR-13	61.475			control	3'UTR-01	3'UTR-09
gRNA3 TET1	3'UTR-14	69.5097			control	3'UTR-02	3'UTR-09
gRNA3 TET1	3'UTR-15	58.7807			control	3'UTR-03	3'UTR-09
gRNA4 TET1	3'UTR-01	80.7992			control	3'UTR-04	3'UTR-09
gRNA4 TET1	3'UTR-02	82.2413			control	3'UTR-05	3'UTR-09
gRNA4 TET1	3'UTR-03	78.4454			control	3'UTR-06	3'UTR-09
gRNA4 TET1	3'UTR-04	71.7224			control	3'UTR-07	3'UTR-09
gRNA4 TET1	3'UTR-05	66.4464			control	3'UTR-08	3'UTR-09
gRNA4 TET1	3'UTR-06	76.3181			control	3'UTR-09	3'UTR-09
gRNA4 TET1	3'UTR-07	66.2465			control	3'UTR-10	3'UTR-10
gRNA4 TET1	3'UTR-08	69.6719			control	3'UTR-11	3'UTR-10	0.25776
gRNA4 TET1	3'UTR-09	73.0327			control	3'UTR-12	3'UTR-10	0.115618
gRNA4 TET1	3'UTR-10	52.9666			control	3'UTR-13	3'UTR-10	0.146416
gRNA4 TET1	3'UTR-11	62.5504			control	3'UTR-14	3'UTR-10	0.111563
gRNA4 TET1	3'UTR-12	74.0358			control	3'UTR-15	3'UTR-10	0.0451316
gRNA4 TET1	3'UTR-13	64.2315			control	3'UTR-10	3'UTR-11
gRNA4 TET1	3'UTR-14	70.4397			control	3'UTR-11	3'UTR-11
gRNA4 TET1	3'UTR-15	54.9626			control	3'UTR-12	3'UTR-11	0.042607
gRNA1 DNMT3A	3'UTR-01	88.2563			control	3'UTR-13	3'UTR-11	0.00672089
gRNA1 DNMT3A	3'UTR-02	93.5687			control	3'UTR-14	3'UTR-11	0.0171894
gRNA1 DNMT3A	3'UTR-03	94.1019			control	3'UTR-15	3'UTR-11	0.0247245
gRNA1 DNMT3A	3'UTR-04	91.1851			control	3'UTR-10	3'UTR-12
gRNA1 DNMT3A	3'UTR-05	83.4218			control	3'UTR-11	3'UTR-12
gRNA1 DNMT3A	3'UTR-06	81.1658			control	3'UTR-12	3'UTR-12
gRNA1 DNMT3A	3'UTR-07	89.431			control	3'UTR-13	3'UTR-12	0.233644
gRNA1 DNMT3A	3'UTR-08	91.1813			control	3'UTR-14	3'UTR-12	0.185753
gRNA1 DNMT3A	3'UTR-09	90.1847			control	3'UTR-15	3'UTR-12	0.26687
gRNA1 DNMT3A	3'UTR-10	93.3701			control	3'UTR-10	3'UTR-13
gRNA1 DNMT3A	3'UTR-11	99.0314			control	3'UTR-11	3'UTR-13
gRNA1 DNMT3A	3'UTR-12	99.5295			control	3'UTR-12	3'UTR-13
gRNA1 DNMT3A	3'UTR-13	96.3745			control	3'UTR-13	3'UTR-13
gRNA1 DNMT3A	3'UTR-14	98.1326			control	3'UTR-14	3'UTR-13	0.15203
gRNA1 DNMT3A	3'UTR-15	90.9291			control	3'UTR-15	3'UTR-13	0.0968774
					control	3'UTR-10	3'UTR-14
					control	3'UTR-11	3'UTR-14
					control	3'UTR-12	3'UTR-14
					control	3'UTR-13	3'UTR-14
					control	3'UTR-14	3'UTR-14
					control	3'UTR-15	3'UTR-14	0.28331
					control	3'UTR-10	3'UTR-15
					control	3'UTR-11	3'UTR-15
					control	3'UTR-12	3'UTR-15
					control	3'UTR-13	3'UTR-15
					control	3'UTR-14	3'UTR-15
					control	3'UTR-15	3'UTR-15
					no gRNA TET1	3'UTR-01	3'UTR-01
					no gRNA TET1	3'UTR-02	3'UTR-01	0.379239
					no gRNA TET1	3'UTR-03	3'UTR-01	0.33721
					no gRNA TET1	3'UTR-04	3'UTR-01	0.389322
					no gRNA TET1	3'UTR-05	3'UTR-01	0.0921417
					no gRNA TET1	3'UTR-06	3'UTR-01	0.311505
					no gRNA TET1	3'UTR-07	3'UTR-01	0.215366
					no gRNA TET1	3'UTR-08	3'UTR-01	0.195216
					no gRNA TET1	3'UTR-09	3'UTR-01	0.207084
					no gRNA TET1	3'UTR-01	3'UTR-02
					no gRNA TET1	3'UTR-02	3'UTR-02
					no gRNA TET1	3'UTR-03	3'UTR-02	0.769517
					no gRNA TET1	3'UTR-04	3'UTR-02	0.715854
					no gRNA TET1	3'UTR-05	3'UTR-02	0.470527
					no gRNA TET1	3'UTR-06	3'UTR-02	0.545369
					no gRNA TET1	3'UTR-07	3'UTR-02	0.606274
					no gRNA TET1	3'UTR-08	3'UTR-02	0.502374
					no gRNA TET1	3'UTR-09	3'UTR-02	0.533873
					no gRNA TET1	3'UTR-01	3'UTR-03
					no gRNA TET1	3'UTR-02	3'UTR-03
					no gRNA TET1	3'UTR-03	3'UTR-03
					no gRNA TET1	3'UTR-04	3'UTR-03	0.667112
					no gRNA TET1	3'UTR-05	3'UTR-03	0.451157
					no gRNA TET1	3'UTR-06	3'UTR-03	0.499364
					no gRNA TET1	3'UTR-07	3'UTR-03	0.550842
					no gRNA TET1	3'UTR-08	3'UTR-03	0.416624
					no gRNA TET1	3'UTR-09	3'UTR-03	0.535434
					no gRNA TET1	3'UTR-01	3'UTR-04
					no gRNA TET1	3'UTR-02	3'UTR-04
					no gRNA TET1	3'UTR-03	3'UTR-04
					no gRNA TET1	3'UTR-04	3'UTR-04
					no gRNA TET1	3'UTR-05	3'UTR-04	0.624257
					no gRNA TET1	3'UTR-06	3'UTR-04	0.604688
					no gRNA TET1	3'UTR-07	3'UTR-04	0.636124
					no gRNA TET1	3'UTR-08	3'UTR-04	0.644389
					no gRNA TET1	3'UTR-09	3'UTR-04	0.677714
					no gRNA TET1	3'UTR-01	3'UTR-05
					no gRNA TET1	3'UTR-02	3'UTR-05
					no gRNA TET1	3'UTR-03	3'UTR-05
					no gRNA TET1	3'UTR-04	3'UTR-05
					no gRNA TET1	3'UTR-05	3'UTR-05
					no gRNA TET1	3'UTR-06	3'UTR-05	0.464999
					no gRNA TET1	3'UTR-07	3'UTR-05	0.536379
					no gRNA TET1	3'UTR-08	3'UTR-05	0.558933
					no gRNA TET1	3'UTR-09	3'UTR-05	0.528364
					no gRNA TET1	3'UTR-01	3'UTR-06
					no gRNA TET1	3'UTR-02	3'UTR-06
					no gRNA TET1	3'UTR-03	3'UTR-06
					no gRNA TET1	3'UTR-04	3'UTR-06
					no gRNA TET1	3'UTR-05	3'UTR-06
					no gRNA TET1	3'UTR-06	3'UTR-06
					no gRNA TET1	3'UTR-07	3'UTR-06	0.631981
					no gRNA TET1	3'UTR-08	3'UTR-06	0.646882
					no gRNA TET1	3'UTR-09	3'UTR-06	0.65138
					no gRNA TET1	3'UTR-01	3'UTR-07
					no gRNA TET1	3'UTR-02	3'UTR-07
					no gRNA TET1	3'UTR-03	3'UTR-07
					no gRNA TET1	3'UTR-04	3'UTR-07
					no gRNA TET1	3'UTR-05	3'UTR-07
					no gRNA TET1	3'UTR-06	3'UTR-07
					no gRNA TET1	3'UTR-07	3'UTR-07
					no gRNA TET1	3'UTR-08	3'UTR-07	0.632017
					no gRNA TET1	3'UTR-09	3'UTR-07	0.67873
					no gRNA TET1	3'UTR-01	3'UTR-08
					no gRNA TET1	3'UTR-02	3'UTR-08
					no gRNA TET1	3'UTR-03	3'UTR-08
					no gRNA TET1	3'UTR-04	3'UTR-08
					no gRNA TET1	3'UTR-05	3'UTR-08
					no gRNA TET1	3'UTR-06	3'UTR-08
					no gRNA TET1	3'UTR-07	3'UTR-08
					no gRNA TET1	3'UTR-08	3'UTR-08
					no gRNA TET1	3'UTR-09	3'UTR-08	0.665381
					no gRNA TET1	3'UTR-01	3'UTR-09
					no gRNA TET1	3'UTR-02	3'UTR-09
					no gRNA TET1	3'UTR-03	3'UTR-09
					no gRNA TET1	3'UTR-04	3'UTR-09
					no gRNA TET1	3'UTR-05	3'UTR-09
					no gRNA TET1	3'UTR-06	3'UTR-09
					no gRNA TET1	3'UTR-07	3'UTR-09
					no gRNA TET1	3'UTR-08	3'UTR-09
					no gRNA TET1	3'UTR-09	3'UTR-09
					no gRNA TET1	3'UTR-10	3'UTR-10
					no gRNA TET1	3'UTR-11	3'UTR-10	0.441805
					no gRNA TET1	3'UTR-12	3'UTR-10	0.385337
					no gRNA TET1	3'UTR-13	3'UTR-10	0.525601
					no gRNA TET1	3'UTR-14	3'UTR-10	0.362401
					no gRNA TET1	3'UTR-15	3'UTR-10	0.35115
					no gRNA TET1	3'UTR-10	3'UTR-11
					no gRNA TET1	3'UTR-11	3'UTR-11
					no gRNA TET1	3'UTR-12	3'UTR-11	0.549602
					no gRNA TET1	3'UTR-13	3'UTR-11	0.501062
					no gRNA TET1	3'UTR-14	3'UTR-11	0.378049
					no gRNA TET1	3'UTR-15	3'UTR-11	0.382559
					no gRNA TET1	3'UTR-10	3'UTR-12
					no gRNA TET1	3'UTR-11	3'UTR-12
					no gRNA TET1	3'UTR-12	3'UTR-12
					no gRNA TET1	3'UTR-13	3'UTR-12	0.533179
					no gRNA TET1	3'UTR-14	3'UTR-12	0.27502
					no gRNA TET1	3'UTR-15	3'UTR-12	0.28869
					no gRNA TET1	3'UTR-10	3'UTR-13
					no gRNA TET1	3'UTR-11	3'UTR-13
					no gRNA TET1	3'UTR-12	3'UTR-13
					no gRNA TET1	3'UTR-13	3'UTR-13
					no gRNA TET1	3'UTR-14	3'UTR-13	0.348581
					no gRNA TET1	3'UTR-15	3'UTR-13	0.403926
					no gRNA TET1	3'UTR-10	3'UTR-14
					no gRNA TET1	3'UTR-11	3'UTR-14
					no gRNA TET1	3'UTR-12	3'UTR-14
					no gRNA TET1	3'UTR-13	3'UTR-14
					no gRNA TET1	3'UTR-14	3'UTR-14
					no gRNA TET1	3'UTR-15	3'UTR-14	0.307518
					no gRNA TET1	3'UTR-10	3'UTR-15
					no gRNA TET1	3'UTR-11	3'UTR-15
					no gRNA TET1	3'UTR-12	3'UTR-15
					no gRNA TET1	3'UTR-13	3'UTR-15
					no gRNA TET1	3'UTR-14	3'UTR-15
					no gRNA TET1	3'UTR-15	3'UTR-15
					gRNA1 TET1	3'UTR-01	3'UTR-01
					gRNA1 TET1	3'UTR-02	3'UTR-01	0.583109
					gRNA1 TET1	3'UTR-03	3'UTR-01	0.553746
					gRNA1 TET1	3'UTR-04	3'UTR-01	0.51103
					gRNA1 TET1	3'UTR-05	3'UTR-01	0.452785
					gRNA1 TET1	3'UTR-06	3'UTR-01	0.356355
					gRNA1 TET1	3'UTR-07	3'UTR-01	0.341041
					gRNA1 TET1	3'UTR-08	3'UTR-01	0.349432
					gRNA1 TET1	3'UTR-09	3'UTR-01	0.367409
					gRNA1 TET1	3'UTR-01	3'UTR-02
					gRNA1 TET1	3'UTR-02	3'UTR-02
					gRNA1 TET1	3'UTR-03	3'UTR-02	0.735931
					gRNA1 TET1	3'UTR-04	3'UTR-02	0.628766
					gRNA1 TET1	3'UTR-05	3'UTR-02	0.565484
					gRNA1 TET1	3'UTR-06	3'UTR-02	0.468385
					gRNA1 TET1	3'UTR-07	3'UTR-02	0.458785
					gRNA1 TET1	3'UTR-08	3'UTR-02	0.474198
					gRNA1 TET1	3'UTR-09	3'UTR-02	0.449297
					gRNA1 TET1	3'UTR-01	3'UTR-03
					gRNA1 TET1	3'UTR-02	3'UTR-03
					gRNA1 TET1	3'UTR-03	3'UTR-03
					gRNA1 TET1	3'UTR-04	3'UTR-03	0.692107
					gRNA1 TET1	3'UTR-05	3'UTR-03	0.588493
					gRNA1 TET1	3'UTR-06	3'UTR-03	0.448633
					gRNA1 TET1	3'UTR-07	3'UTR-03	0.484634
					gRNA1 TET1	3'UTR-08	3'UTR-03	0.45701
					gRNA1 TET1	3'UTR-09	3'UTR-03	0.482156
					gRNA1 TET1	3'UTR-01	3'UTR-04
					gRNA1 TET1	3'UTR-02	3'UTR-04
					gRNA1 TET1	3'UTR-03	3'UTR-04
					gRNA1 TET1	3'UTR-04	3'UTR-04
					gRNA1 TET1	3'UTR-05	3'UTR-04	0.590918
					gRNA1 TET1	3'UTR-06	3'UTR-04	0.410125
					gRNA1 TET1	3'UTR-07	3'UTR-04	0.453852
					gRNA1 TET1	3'UTR-08	3'UTR-04	0.419249
					gRNA1 TET1	3'UTR-09	3'UTR-04	0.42546
					gRNA1 TET1	3'UTR-01	3'UTR-05
					gRNA1 TET1	3'UTR-02	3'UTR-05
					gRNA1 TET1	3'UTR-03	3'UTR-05
					gRNA1 TET1	3'UTR-04	3'UTR-05
					gRNA1 TET1	3'UTR-05	3'UTR-05
					gRNA1 TET1	3'UTR-06	3'UTR-05	0.379103
					gRNA1 TET1	3'UTR-07	3'UTR-05	0.378264
					gRNA1 TET1	3'UTR-08	3'UTR-05	0.400376
					gRNA1 TET1	3'UTR-09	3'UTR-05	0.415679
					gRNA1 TET1	3'UTR-01	3'UTR-06
					gRNA1 TET1	3'UTR-02	3'UTR-06
					gRNA1 TET1	3'UTR-03	3'UTR-06
					gRNA1 TET1	3'UTR-04	3'UTR-06
					gRNA1 TET1	3'UTR-05	3'UTR-06
					gRNA1 TET1	3'UTR-06	3'UTR-06
					gRNA1 TET1	3'UTR-07	3'UTR-06	0.418305
					gRNA1 TET1	3'UTR-08	3'UTR-06	0.358589
					gRNA1 TET1	3'UTR-09	3'UTR-06	0.336086
					gRNA1 TET1	3'UTR-01	3'UTR-07
					gRNA1 TET1	3'UTR-02	3'UTR-07
					gRNA1 TET1	3'UTR-03	3'UTR-07
					gRNA1 TET1	3'UTR-04	3'UTR-07
					gRNA1 TET1	3'UTR-05	3'UTR-07
					gRNA1 TET1	3'UTR-06	3'UTR-07
					gRNA1 TET1	3'UTR-07	3'UTR-07
					gRNA1 TET1	3'UTR-08	3'UTR-07	0.564355
					gRNA1 TET1	3'UTR-09	3'UTR-07	0.537204
					gRNA1 TET1	3'UTR-01	3'UTR-08
					gRNA1 TET1	3'UTR-02	3'UTR-08
					gRNA1 TET1	3'UTR-03	3'UTR-08
					gRNA1 TET1	3'UTR-04	3'UTR-08
					gRNA1 TET1	3'UTR-05	3'UTR-08
					gRNA1 TET1	3'UTR-06	3'UTR-08
					gRNA1 TET1	3'UTR-07	3'UTR-08
					gRNA1 TET1	3'UTR-08	3'UTR-08
					gRNA1 TET1	3'UTR-09	3'UTR-08	0.591537
					gRNA1 TET1	3'UTR-01	3'UTR-09
					gRNA1 TET1	3'UTR-02	3'UTR-09
					gRNA1 TET1	3'UTR-03	3'UTR-09
					gRNA1 TET1	3'UTR-04	3'UTR-09
					gRNA1 TET1	3'UTR-05	3'UTR-09
					gRNA1 TET1	3'UTR-06	3'UTR-09
					gRNA1 TET1	3'UTR-07	3'UTR-09
					gRNA1 TET1	3'UTR-08	3'UTR-09
					gRNA1 TET1	3'UTR-09	3'UTR-09
					gRNA1 TET1	3'UTR-10	3'UTR-10
					gRNA1 TET1	3'UTR-11	3'UTR-10	0.508808
					gRNA1 TET1	3'UTR-12	3'UTR-10	0.522051
					gRNA1 TET1	3'UTR-13	3'UTR-10	0.630743
					gRNA1 TET1	3'UTR-14	3'UTR-10	0.564834
					gRNA1 TET1	3'UTR-15	3'UTR-10	0.548614
					gRNA1 TET1	3'UTR-10	3'UTR-11
					gRNA1 TET1	3'UTR-11	3'UTR-11
					gRNA1 TET1	3'UTR-12	3'UTR-11	0.537308
					gRNA1 TET1	3'UTR-13	3'UTR-11	0.566892
					gRNA1 TET1	3'UTR-14	3'UTR-11	0.637492
					gRNA1 TET1	3'UTR-15	3'UTR-11	0.537307
					gRNA1 TET1	3'UTR-10	3'UTR-12
					gRNA1 TET1	3'UTR-11	3'UTR-12
					gRNA1 TET1	3'UTR-12	3'UTR-12
					gRNA1 TET1	3'UTR-13	3'UTR-12	0.573668
					gRNA1 TET1	3'UTR-14	3'UTR-12	0.677264
					gRNA1 TET1	3'UTR-15	3'UTR-12	0.542458
					gRNA1 TET1	3'UTR-10	3'UTR-13
					gRNA1 TET1	3'UTR-11	3'UTR-13
					gRNA1 TET1	3'UTR-12	3'UTR-13
					gRNA1 TET1	3'UTR-13	3'UTR-13
					gRNA1 TET1	3'UTR-14	3'UTR-13	0.690984
					gRNA1 TET1	3'UTR-15	3'UTR-13	0.534189
					gRNA1 TET1	3'UTR-10	3'UTR-14
					gRNA1 TET1	3'UTR-11	3'UTR-14
					gRNA1 TET1	3'UTR-12	3'UTR-14
					gRNA1 TET1	3'UTR-13	3'UTR-14
					gRNA1 TET1	3'UTR-14	3'UTR-14
					gRNA1 TET1	3'UTR-15	3'UTR-14	0.569986
					gRNA1 TET1	3'UTR-10	3'UTR-15
					gRNA1 TET1	3'UTR-11	3'UTR-15
					gRNA1 TET1	3'UTR-12	3'UTR-15
					gRNA1 TET1	3'UTR-13	3'UTR-15
					gRNA1 TET1	3'UTR-14	3'UTR-15
					gRNA1 TET1	3'UTR-15	3'UTR-15
					gRNA2 TET1	3'UTR-01	3'UTR-01
					gRNA2 TET1	3'UTR-02	3'UTR-01	0.523159
					gRNA2 TET1	3'UTR-03	3'UTR-01	0.509543
					gRNA2 TET1	3'UTR-04	3'UTR-01	0.550507
					gRNA2 TET1	3'UTR-05	3'UTR-01	0.394853
					gRNA2 TET1	3'UTR-06	3'UTR-01	0.560342
					gRNA2 TET1	3'UTR-07	3'UTR-01	0.484596
					gRNA2 TET1	3'UTR-08	3'UTR-01	0.513549
					gRNA2 TET1	3'UTR-09	3'UTR-01	0.554045
					gRNA2 TET1	3'UTR-01	3'UTR-02
					gRNA2 TET1	3'UTR-02	3'UTR-02
					gRNA2 TET1	3'UTR-03	3'UTR-02	0.759068
					gRNA2 TET1	3'UTR-04	3'UTR-02	0.78416
					gRNA2 TET1	3'UTR-05	3'UTR-02	0.665678
					gRNA2 TET1	3'UTR-06	3'UTR-02	0.698432
					gRNA2 TET1	3'UTR-07	3'UTR-02	0.727637
					gRNA2 TET1	3'UTR-08	3'UTR-02	0.763465
					gRNA2 TET1	3'UTR-09	3'UTR-02	0.638955
					gRNA2 TET1	3'UTR-01	3'UTR-03
					gRNA2 TET1	3'UTR-02	3'UTR-03
					gRNA2 TET1	3'UTR-03	3'UTR-03
					gRNA2 TET1	3'UTR-04	3'UTR-03	0.723335
					gRNA2 TET1	3'UTR-05	3'UTR-03	0.604118
					gRNA2 TET1	3'UTR-06	3'UTR-03	0.665224
					gRNA2 TET1	3'UTR-07	3'UTR-03	0.587636
					gRNA2 TET1	3'UTR-08	3'UTR-03	0.685389
					gRNA2 TET1	3'UTR-09	3'UTR-03	0.70827
					gRNA2 TET1	3'UTR-01	3'UTR-04
					gRNA2 TET1	3'UTR-02	3'UTR-04
					gRNA2 TET1	3'UTR-03	3'UTR-04
					gRNA2 TET1	3'UTR-04	3'UTR-04
					gRNA2 TET1	3'UTR-05	3'UTR-04	0.603491
					gRNA2 TET1	3'UTR-06	3'UTR-04	0.704641
					gRNA2 TET1	3'UTR-07	3'UTR-04	0.591612
					gRNA2 TET1	3'UTR-08	3'UTR-04	0.778526
					gRNA2 TET1	3'UTR-09	3'UTR-04	0.744711
					gRNA2 TET1	3'UTR-01	3'UTR-05
					gRNA2 TET1	3'UTR-02	3'UTR-05
					gRNA2 TET1	3'UTR-03	3'UTR-05
					gRNA2 TET1	3'UTR-04	3'UTR-05
					gRNA2 TET1	3'UTR-05	3'UTR-05
					gRNA2 TET1	3'UTR-06	3'UTR-05	0.517083
					gRNA2 TET1	3'UTR-07	3'UTR-05	0.654565
					gRNA2 TET1	3'UTR-08	3'UTR-05	0.570743
					gRNA2 TET1	3'UTR-09	3'UTR-05	0.672839
					gRNA2 TET1	3'UTR-01	3'UTR-06
					gRNA2 TET1	3'UTR-02	3'UTR-06
					gRNA2 TET1	3'UTR-03	3'UTR-06
					gRNA2 TET1	3'UTR-04	3'UTR-06
					gRNA2 TET1	3'UTR-05	3'UTR-06
					gRNA2 TET1	3'UTR-06	3'UTR-06
					gRNA2 TET1	3'UTR-07	3'UTR-06	0.620651
					gRNA2 TET1	3'UTR-08	3'UTR-06	0.786076
					gRNA2 TET1	3'UTR-09	3'UTR-06	0.551126
					gRNA2 TET1	3'UTR-01	3'UTR-07
					gRNA2 TET1	3'UTR-02	3'UTR-07
					gRNA2 TET1	3'UTR-03	3'UTR-07
					gRNA2 TET1	3'UTR-04	3'UTR-07
					gRNA2 TET1	3'UTR-05	3'UTR-07
					gRNA2 TET1	3'UTR-06	3'UTR-07
					gRNA2 TET1	3'UTR-07	3'UTR-07
					gRNA2 TET1	3'UTR-08	3'UTR-07	0.725982
					gRNA2 TET1	3'UTR-09	3'UTR-07	0.565799
					gRNA2 TET1	3'UTR-01	3'UTR-08
					gRNA2 TET1	3'UTR-02	3'UTR-08
					gRNA2 TET1	3'UTR-03	3'UTR-08
					gRNA2 TET1	3'UTR-04	3'UTR-08
					gRNA2 TET1	3'UTR-05	3'UTR-08
					gRNA2 TET1	3'UTR-06	3'UTR-08
					gRNA2 TET1	3'UTR-07	3'UTR-08
					gRNA2 TET1	3'UTR-08	3'UTR-08
					gRNA2 TET1	3'UTR-09	3'UTR-08	0.645532
					gRNA2 TET1	3'UTR-01	3'UTR-09
					gRNA2 TET1	3'UTR-02	3'UTR-09
					gRNA2 TET1	3'UTR-03	3'UTR-09
					gRNA2 TET1	3'UTR-04	3'UTR-09
					gRNA2 TET1	3'UTR-05	3'UTR-09
					gRNA2 TET1	3'UTR-06	3'UTR-09
					gRNA2 TET1	3'UTR-07	3'UTR-09
					gRNA2 TET1	3'UTR-08	3'UTR-09
					gRNA2 TET1	3'UTR-09	3'UTR-09
					gRNA2 TET1	3'UTR-10	3'UTR-10
					gRNA2 TET1	3'UTR-11	3'UTR-10	0.51301
					gRNA2 TET1	3'UTR-12	3'UTR-10	0.400274
					gRNA2 TET1	3'UTR-13	3'UTR-10	0.591337
					gRNA2 TET1	3'UTR-14	3'UTR-10	0.467916
					gRNA2 TET1	3'UTR-15	3'UTR-10	0.435488
					gRNA2 TET1	3'UTR-10	3'UTR-11
					gRNA2 TET1	3'UTR-11	3'UTR-11
					gRNA2 TET1	3'UTR-12	3'UTR-11	0.537578
					gRNA2 TET1	3'UTR-13	3'UTR-11	0.564887
					gRNA2 TET1	3'UTR-14	3'UTR-11	0.515202
					gRNA2 TET1	3'UTR-15	3'UTR-11	0.476725
					gRNA2 TET1	3'UTR-10	3'UTR-12
					gRNA2 TET1	3'UTR-11	3'UTR-12
					gRNA2 TET1	3'UTR-12	3'UTR-12
					gRNA2 TET1	3'UTR-13	3'UTR-12	0.444702
					gRNA2 TET1	3'UTR-14	3'UTR-12	0.449681
					gRNA2 TET1	3'UTR-15	3'UTR-12	0.334073
					gRNA2 TET1	3'UTR-10	3'UTR-13
					gRNA2 TET1	3'UTR-11	3'UTR-13
					gRNA2 TET1	3'UTR-12	3'UTR-13
					gRNA2 TET1	3'UTR-13	3'UTR-13
					gRNA2 TET1	3'UTR-14	3'UTR-13	0.459209
					gRNA2 TET1	3'UTR-15	3'UTR-13	0.338568
					gRNA2 TET1	3'UTR-10	3'UTR-14
					gRNA2 TET1	3'UTR-11	3'UTR-14
					gRNA2 TET1	3'UTR-12	3'UTR-14
					gRNA2 TET1	3'UTR-13	3'UTR-14
					gRNA2 TET1	3'UTR-14	3'UTR-14
					gRNA2 TET1	3'UTR-15	3'UTR-14	0.407101
					gRNA2 TET1	3'UTR-10	3'UTR-15
					gRNA2 TET1	3'UTR-11	3'UTR-15
					gRNA2 TET1	3'UTR-12	3'UTR-15
					gRNA2 TET1	3'UTR-13	3'UTR-15
					gRNA2 TET1	3'UTR-14	3'UTR-15
					gRNA2 TET1	3'UTR-15	3'UTR-15
					gRNA3 TET1	3'UTR-01	3'UTR-01
					gRNA3 TET1	3'UTR-02	3'UTR-01	0.341183
					gRNA3 TET1	3'UTR-03	3'UTR-01	0.327819
					gRNA3 TET1	3'UTR-04	3'UTR-01	0.414966
					gRNA3 TET1	3'UTR-05	3'UTR-01	0.241701
					gRNA3 TET1	3'UTR-06	3'UTR-01	0.384302
					gRNA3 TET1	3'UTR-07	3'UTR-01	0.43032
					gRNA3 TET1	3'UTR-08	3'UTR-01	0.306475
					gRNA3 TET1	3'UTR-09	3'UTR-01	0.0881378
					gRNA3 TET1	3'UTR-01	3'UTR-02
					gRNA3 TET1	3'UTR-02	3'UTR-02
					gRNA3 TET1	3'UTR-03	3'UTR-02	0.396968
					gRNA3 TET1	3'UTR-04	3'UTR-02	0.459871
					gRNA3 TET1	3'UTR-05	3'UTR-02	0.437762
					gRNA3 TET1	3'UTR-06	3'UTR-02	0.595791
					gRNA3 TET1	3'UTR-07	3'UTR-02	0.499803
					gRNA3 TET1	3'UTR-08	3'UTR-02	0.518425
					gRNA3 TET1	3'UTR-09	3'UTR-02	0.465798
					gRNA3 TET1	3'UTR-01	3'UTR-03
					gRNA3 TET1	3'UTR-02	3'UTR-03
					gRNA3 TET1	3'UTR-03	3'UTR-03
					gRNA3 TET1	3'UTR-04	3'UTR-03	0.631828
					gRNA3 TET1	3'UTR-05	3'UTR-03	0.455325
					gRNA3 TET1	3'UTR-06	3'UTR-03	0.487402
					gRNA3 TET1	3'UTR-07	3'UTR-03	0.512671
					gRNA3 TET1	3'UTR-08	3'UTR-03	0.558528
					gRNA3 TET1	3'UTR-09	3'UTR-03	0.635502
					gRNA3 TET1	3'UTR-01	3'UTR-04
					gRNA3 TET1	3'UTR-02	3'UTR-04
					gRNA3 TET1	3'UTR-03	3'UTR-04
					gRNA3 TET1	3'UTR-04	3'UTR-04
					gRNA3 TET1	3'UTR-05	3'UTR-04	0.509516
					gRNA3 TET1	3'UTR-06	3'UTR-04	0.482425
					gRNA3 TET1	3'UTR-07	3'UTR-04	0.720364
					gRNA3 TET1	3'UTR-08	3'UTR-04	0.702899
					gRNA3 TET1	3'UTR-09	3'UTR-04	0.626551
					gRNA3 TET1	3'UTR-01	3'UTR-05
					gRNA3 TET1	3'UTR-02	3'UTR-05
					gRNA3 TET1	3'UTR-03	3'UTR-05
					gRNA3 TET1	3'UTR-04	3'UTR-05
					gRNA3 TET1	3'UTR-05	3'UTR-05
					gRNA3 TET1	3'UTR-06	3'UTR-05	0.339136
					gRNA3 TET1	3'UTR-07	3'UTR-05	0.502786
					gRNA3 TET1	3'UTR-08	3'UTR-05	0.465689
					gRNA3 TET1	3'UTR-09	3'UTR-05	0.381029
					gRNA3 TET1	3'UTR-01	3'UTR-06
					gRNA3 TET1	3'UTR-02	3'UTR-06
					gRNA3 TET1	3'UTR-03	3'UTR-06
					gRNA3 TET1	3'UTR-04	3'UTR-06
					gRNA3 TET1	3'UTR-05	3'UTR-06
					gRNA3 TET1	3'UTR-06	3'UTR-06
					gRNA3 TET1	3'UTR-07	3'UTR-06	0.480755
					gRNA3 TET1	3'UTR-08	3'UTR-06	0.502445
					gRNA3 TET1	3'UTR-09	3'UTR-06	0.38951
					gRNA3 TET1	3'UTR-01	3'UTR-07
					gRNA3 TET1	3'UTR-02	3'UTR-07
					gRNA3 TET1	3'UTR-03	3'UTR-07
					gRNA3 TET1	3'UTR-04	3'UTR-07
					gRNA3 TET1	3'UTR-05	3'UTR-07
					gRNA3 TET1	3'UTR-06	3'UTR-07
					gRNA3 TET1	3'UTR-07	3'UTR-07
					gRNA3 TET1	3'UTR-08	3'UTR-07	0.714564
					gRNA3 TET1	3'UTR-09	3'UTR-07	0.570928
					gRNA3 TET1	3'UTR-01	3'UTR-08
					gRNA3 TET1	3'UTR-02	3'UTR-08
					gRNA3 TET1	3'UTR-03	3'UTR-08
					gRNA3 TET1	3'UTR-04	3'UTR-08
					gRNA3 TET1	3'UTR-05	3'UTR-08
					gRNA3 TET1	3'UTR-06	3'UTR-08
					gRNA3 TET1	3'UTR-07	3'UTR-08
					gRNA3 TET1	3'UTR-08	3'UTR-08
					gRNA3 TET1	3'UTR-09	3'UTR-08	0.635565
					gRNA3 TET1	3'UTR-01	3'UTR-09
					gRNA3 TET1	3'UTR-02	3'UTR-09
					gRNA3 TET1	3'UTR-03	3'UTR-09
					gRNA3 TET1	3'UTR-04	3'UTR-09
					gRNA3 TET1	3'UTR-05	3'UTR-09
					gRNA3 TET1	3'UTR-06	3'UTR-09
					gRNA3 TET1	3'UTR-07	3'UTR-09
					gRNA3 TET1	3'UTR-08	3'UTR-09
					gRNA3 TET1	3'UTR-09	3'UTR-09
					gRNA3 TET1	3'UTR-10	3'UTR-10
					gRNA3 TET1	3'UTR-11	3'UTR-10	0.44999
					gRNA3 TET1	3'UTR-12	3'UTR-10	0.538332
					gRNA3 TET1	3'UTR-13	3'UTR-10	0.581438
					gRNA3 TET1	3'UTR-14	3'UTR-10	0.453598
					gRNA3 TET1	3'UTR-15	3'UTR-10	0.501918
					gRNA3 TET1	3'UTR-10	3'UTR-11
					gRNA3 TET1	3'UTR-11	3'UTR-11
					gRNA3 TET1	3'UTR-12	3'UTR-11	0.512962
					gRNA3 TET1	3'UTR-13	3'UTR-11	0.562652
					gRNA3 TET1	3'UTR-14	3'UTR-11	0.384172
					gRNA3 TET1	3'UTR-15	3'UTR-11	0.353475
					gRNA3 TET1	3'UTR-10	3'UTR-12
					gRNA3 TET1	3'UTR-11	3'UTR-12
					gRNA3 TET1	3'UTR-12	3'UTR-12
					gRNA3 TET1	3'UTR-13	3'UTR-12	0.530917
					gRNA3 TET1	3'UTR-14	3'UTR-12	0.419693
					gRNA3 TET1	3'UTR-15	3'UTR-12	0.399999
					gRNA3 TET1	3'UTR-10	3'UTR-13
					gRNA3 TET1	3'UTR-11	3'UTR-13
					gRNA3 TET1	3'UTR-12	3'UTR-13
					gRNA3 TET1	3'UTR-13	3'UTR-13
					gRNA3 TET1	3'UTR-14	3'UTR-13	0.481119
					gRNA3 TET1	3'UTR-15	3'UTR-13	0.42299
					gRNA3 TET1	3'UTR-10	3'UTR-14
					gRNA3 TET1	3'UTR-11	3'UTR-14
					gRNA3 TET1	3'UTR-12	3'UTR-14
					gRNA3 TET1	3'UTR-13	3'UTR-14
					gRNA3 TET1	3'UTR-14	3'UTR-14
					gRNA3 TET1	3'UTR-15	3'UTR-14	0.44038
					gRNA3 TET1	3'UTR-10	3'UTR-15
					gRNA3 TET1	3'UTR-11	3'UTR-15
					gRNA3 TET1	3'UTR-12	3'UTR-15
					gRNA3 TET1	3'UTR-13	3'UTR-15
					gRNA3 TET1	3'UTR-14	3'UTR-15
					gRNA3 TET1	3'UTR-15	3'UTR-15
					gRNA4 TET1	3'UTR-01	3'UTR-01
					gRNA4 TET1	3'UTR-02	3'UTR-01	0.362897
					gRNA4 TET1	3'UTR-03	3'UTR-01	0.450523
					gRNA4 TET1	3'UTR-04	3'UTR-01	0.46627
					gRNA4 TET1	3'UTR-05	3'UTR-01	0.394645
					gRNA4 TET1	3'UTR-06	3'UTR-01	0.394553
					gRNA4 TET1	3'UTR-07	3'UTR-01	0.342411
					gRNA4 TET1	3'UTR-08	3'UTR-01	0.224402
					gRNA4 TET1	3'UTR-09	3'UTR-01	0.38436
					gRNA4 TET1	3'UTR-01	3'UTR-02
					gRNA4 TET1	3'UTR-02	3'UTR-02
					gRNA4 TET1	3'UTR-03	3'UTR-02	0.487629
					gRNA4 TET1	3'UTR-04	3'UTR-02	0.5765
					gRNA4 TET1	3'UTR-05	3'UTR-02	0.50135
					gRNA4 TET1	3'UTR-06	3'UTR-02	0.487769
					gRNA4 TET1	3'UTR-07	3'UTR-02	0.485885
					gRNA4 TET1	3'UTR-08	3'UTR-02	0.387634
					gRNA4 TET1	3'UTR-09	3'UTR-02	0.398115
					gRNA4 TET1	3'UTR-01	3'UTR-03
					gRNA4 TET1	3'UTR-02	3'UTR-03
					gRNA4 TET1	3'UTR-03	3'UTR-03
					gRNA4 TET1	3'UTR-04	3'UTR-03	0.740416
					gRNA4 TET1	3'UTR-05	3'UTR-03	0.713569
					gRNA4 TET1	3'UTR-06	3'UTR-03	0.613694
					gRNA4 TET1	3'UTR-07	3'UTR-03	0.699439
					gRNA4 TET1	3'UTR-08	3'UTR-03	0.392567
					gRNA4 TET1	3'UTR-09	3'UTR-03	0.717957
					gRNA4 TET1	3'UTR-01	3'UTR-04
					gRNA4 TET1	3'UTR-02	3'UTR-04
					gRNA4 TET1	3'UTR-03	3'UTR-04
					gRNA4 TET1	3'UTR-04	3'UTR-04
					gRNA4 TET1	3'UTR-05	3'UTR-04	0.685327
					gRNA4 TET1	3'UTR-06	3'UTR-04	0.584855
					gRNA4 TET1	3'UTR-07	3'UTR-04	0.568445
					gRNA4 TET1	3'UTR-08	3'UTR-04	0.390462
					gRNA4 TET1	3'UTR-09	3'UTR-04	0.686278
					gRNA4 TET1	3'UTR-01	3'UTR-05
					gRNA4 TET1	3'UTR-02	3'UTR-05
					gRNA4 TET1	3'UTR-03	3'UTR-05
					gRNA4 TET1	3'UTR-04	3'UTR-05
					gRNA4 TET1	3'UTR-05	3'UTR-05
					gRNA4 TET1	3'UTR-06	3'UTR-05	0.590745
					gRNA4 TET1	3'UTR-07	3'UTR-05	0.612396
					gRNA4 TET1	3'UTR-08	3'UTR-05	0.543498
					gRNA4 TET1	3'UTR-09	3'UTR-05	0.590528
					gRNA4 TET1	3'UTR-01	3'UTR-06
					gRNA4 TET1	3'UTR-02	3'UTR-06
					gRNA4 TET1	3'UTR-03	3'UTR-06
					gRNA4 TET1	3'UTR-04	3'UTR-06
					gRNA4 TET1	3'UTR-05	3'UTR-06
					gRNA4 TET1	3'UTR-06	3'UTR-06
					gRNA4 TET1	3'UTR-07	3'UTR-06	0.571508
					gRNA4 TET1	3'UTR-08	3'UTR-06	0.29218
					gRNA4 TET1	3'UTR-09	3'UTR-06	0.427959
					gRNA4 TET1	3'UTR-01	3'UTR-07
					gRNA4 TET1	3'UTR-02	3'UTR-07
					gRNA4 TET1	3'UTR-03	3'UTR-07
					gRNA4 TET1	3'UTR-04	3'UTR-07
					gRNA4 TET1	3'UTR-05	3'UTR-07
					gRNA4 TET1	3'UTR-06	3'UTR-07
					gRNA4 TET1	3'UTR-07	3'UTR-07
					gRNA4 TET1	3'UTR-08	3'UTR-07	0.433908
					gRNA4 TET1	3'UTR-09	3'UTR-07	0.617768
					gRNA4 TET1	3'UTR-01	3'UTR-08
					gRNA4 TET1	3'UTR-02	3'UTR-08
					gRNA4 TET1	3'UTR-03	3'UTR-08
					gRNA4 TET1	3'UTR-04	3'UTR-08
					gRNA4 TET1	3'UTR-05	3'UTR-08
					gRNA4 TET1	3'UTR-06	3'UTR-08
					gRNA4 TET1	3'UTR-07	3'UTR-08
					gRNA4 TET1	3'UTR-08	3'UTR-08
					gRNA4 TET1	3'UTR-09	3'UTR-08	0.430793
					gRNA4 TET1	3'UTR-01	3'UTR-09
					gRNA4 TET1	3'UTR-02	3'UTR-09
					gRNA4 TET1	3'UTR-03	3'UTR-09
					gRNA4 TET1	3'UTR-04	3'UTR-09
					gRNA4 TET1	3'UTR-05	3'UTR-09
					gRNA4 TET1	3'UTR-06	3'UTR-09
					gRNA4 TET1	3'UTR-07	3'UTR-09
					gRNA4 TET1	3'UTR-08	3'UTR-09
					gRNA4 TET1	3'UTR-09	3'UTR-09
					gRNA4 TET1	3'UTR-10	3'UTR-10
					gRNA4 TET1	3'UTR-11	3'UTR-10	0.354401
					gRNA4 TET1	3'UTR-12	3'UTR-10	0.301128
					gRNA4 TET1	3'UTR-13	3'UTR-10	0.466691
					gRNA4 TET1	3'UTR-14	3'UTR-10	0.413822
					gRNA4 TET1	3'UTR-15	3'UTR-10	0.461302
					gRNA4 TET1	3'UTR-10	3'UTR-11
					gRNA4 TET1	3'UTR-11	3'UTR-11
					gRNA4 TET1	3'UTR-12	3'UTR-11	0.432554
					gRNA4 TET1	3'UTR-13	3'UTR-11	0.451486
					gRNA4 TET1	3'UTR-14	3'UTR-11	0.398192
					gRNA4 TET1	3'UTR-15	3'UTR-11	0.235236
					gRNA4 TET1	3'UTR-10	3'UTR-12
					gRNA4 TET1	3'UTR-11	3'UTR-12
					gRNA4 TET1	3'UTR-12	3'UTR-12
					gRNA4 TET1	3'UTR-13	3'UTR-12	0.447678
					gRNA4 TET1	3'UTR-14	3'UTR-12	0.343615
					gRNA4 TET1	3'UTR-15	3'UTR-12	0.342967
					gRNA4 TET1	3'UTR-10	3'UTR-13
					gRNA4 TET1	3'UTR-11	3'UTR-13
					gRNA4 TET1	3'UTR-12	3'UTR-13
					gRNA4 TET1	3'UTR-13	3'UTR-13
					gRNA4 TET1	3'UTR-14	3'UTR-13	0.484657
					gRNA4 TET1	3'UTR-15	3'UTR-13	0.491117
					gRNA4 TET1	3'UTR-10	3'UTR-14
					gRNA4 TET1	3'UTR-11	3'UTR-14
					gRNA4 TET1	3'UTR-12	3'UTR-14
					gRNA4 TET1	3'UTR-13	3'UTR-14
					gRNA4 TET1	3'UTR-14	3'UTR-14
					gRNA4 TET1	3'UTR-15	3'UTR-14	0.510463
					gRNA4 TET1	3'UTR-10	3'UTR-15
					gRNA4 TET1	3'UTR-11	3'UTR-15
					gRNA4 TET1	3'UTR-12	3'UTR-15
					gRNA4 TET1	3'UTR-13	3'UTR-15
					gRNA4 TET1	3'UTR-14	3'UTR-15
					gRNA4 TET1	3'UTR-15	3'UTR-15
					gRNA1 DNMT3A	3'UTR-01	3'UTR-01
					gRNA1 DNMT3A	3'UTR-02	3'UTR-01	0.325913
					gRNA1 DNMT3A	3'UTR-03	3'UTR-01	0.235721
					gRNA1 DNMT3A	3'UTR-04	3'UTR-01	0.241119
					gRNA1 DNMT3A	3'UTR-05	3'UTR-01	0.181477
					gRNA1 DNMT3A	3'UTR-06	3'UTR-01	0.201985
					gRNA1 DNMT3A	3'UTR-07	3'UTR-01	0.148351
					gRNA1 DNMT3A	3'UTR-08	3'UTR-01	0.111206
					gRNA1 DNMT3A	3'UTR-09	3'UTR-01	0.144333
					gRNA1 DNMT3A	3'UTR-01	3'UTR-02
					gRNA1 DNMT3A	3'UTR-02	3'UTR-02
					gRNA1 DNMT3A	3'UTR-03	3'UTR-02	0.36697
					gRNA1 DNMT3A	3'UTR-04	3'UTR-02	0.27963
					gRNA1 DNMT3A	3'UTR-05	3'UTR-02	0.204715
					gRNA1 DNMT3A	3'UTR-06	3'UTR-02	0.17782
					gRNA1 DNMT3A	3'UTR-07	3'UTR-02	0.191047
					gRNA1 DNMT3A	3'UTR-08	3'UTR-02	0.154728
					gRNA1 DNMT3A	3'UTR-09	3'UTR-02	0.162714
					gRNA1 DNMT3A	3'UTR-01	3'UTR-03
					gRNA1 DNMT3A	3'UTR-02	3'UTR-03
					gRNA1 DNMT3A	3'UTR-03	3'UTR-03
					gRNA1 DNMT3A	3'UTR-04	3'UTR-03	0.320246
					gRNA1 DNMT3A	3'UTR-05	3'UTR-03	0.266347
					gRNA1 DNMT3A	3'UTR-06	3'UTR-03	0.155064
					gRNA1 DNMT3A	3'UTR-07	3'UTR-03	0.151186
					gRNA1 DNMT3A	3'UTR-08	3'UTR-03	0.161085
					gRNA1 DNMT3A	3'UTR-09	3'UTR-03	0.146828
					gRNA1 DNMT3A	3'UTR-01	3'UTR-04
					gRNA1 DNMT3A	3'UTR-02	3'UTR-04
					gRNA1 DNMT3A	3'UTR-03	3'UTR-04
					gRNA1 DNMT3A	3'UTR-04	3'UTR-04
					gRNA1 DNMT3A	3'UTR-05	3'UTR-04	0.250888
					gRNA1 DNMT3A	3'UTR-06	3'UTR-04	0.122429
					gRNA1 DNMT3A	3'UTR-07	3'UTR-04	0.181823
					gRNA1 DNMT3A	3'UTR-08	3'UTR-04	0.153222
					gRNA1 DNMT3A	3'UTR-09	3'UTR-04	0.130199
					gRNA1 DNMT3A	3'UTR-01	3'UTR-05
					gRNA1 DNMT3A	3'UTR-02	3'UTR-05
					gRNA1 DNMT3A	3'UTR-03	3'UTR-05
					gRNA1 DNMT3A	3'UTR-04	3'UTR-05
					gRNA1 DNMT3A	3'UTR-05	3'UTR-05
					gRNA1 DNMT3A	3'UTR-06	3'UTR-05	0.0962826
					gRNA1 DNMT3A	3'UTR-07	3'UTR-05	0.118926
					gRNA1 DNMT3A	3'UTR-08	3'UTR-05	0.126044
					gRNA1 DNMT3A	3'UTR-09	3'UTR-05	0.1617
					gRNA1 DNMT3A	3'UTR-01	3'UTR-06
					gRNA1 DNMT3A	3'UTR-02	3'UTR-06
					gRNA1 DNMT3A	3'UTR-03	3'UTR-06
					gRNA1 DNMT3A	3'UTR-04	3'UTR-06
					gRNA1 DNMT3A	3'UTR-05	3'UTR-06
					gRNA1 DNMT3A	3'UTR-06	3'UTR-06
					gRNA1 DNMT3A	3'UTR-07	3'UTR-06	0.147945
					gRNA1 DNMT3A	3'UTR-08	3'UTR-06	0.104931
					gRNA1 DNMT3A	3'UTR-09	3'UTR-06	0.0968464
					gRNA1 DNMT3A	3'UTR-01	3'UTR-07
					gRNA1 DNMT3A	3'UTR-02	3'UTR-07
					gRNA1 DNMT3A	3'UTR-03	3'UTR-07
					gRNA1 DNMT3A	3'UTR-04	3'UTR-07
					gRNA1 DNMT3A	3'UTR-05	3'UTR-07
					gRNA1 DNMT3A	3'UTR-06	3'UTR-07
					gRNA1 DNMT3A	3'UTR-07	3'UTR-07
					gRNA1 DNMT3A	3'UTR-08	3'UTR-07	0.268026
					gRNA1 DNMT3A	3'UTR-09	3'UTR-07	0.272065
					gRNA1 DNMT3A	3'UTR-01	3'UTR-08
					gRNA1 DNMT3A	3'UTR-02	3'UTR-08
					gRNA1 DNMT3A	3'UTR-03	3'UTR-08
					gRNA1 DNMT3A	3'UTR-04	3'UTR-08
					gRNA1 DNMT3A	3'UTR-05	3'UTR-08
					gRNA1 DNMT3A	3'UTR-06	3'UTR-08
					gRNA1 DNMT3A	3'UTR-07	3'UTR-08
					gRNA1 DNMT3A	3'UTR-08	3'UTR-08
					gRNA1 DNMT3A	3'UTR-09	3'UTR-08	0.324636
					gRNA1 DNMT3A	3'UTR-01	3'UTR-09
					gRNA1 DNMT3A	3'UTR-02	3'UTR-09
					gRNA1 DNMT3A	3'UTR-03	3'UTR-09
					gRNA1 DNMT3A	3'UTR-04	3'UTR-09
					gRNA1 DNMT3A	3'UTR-05	3'UTR-09
					gRNA1 DNMT3A	3'UTR-06	3'UTR-09
					gRNA1 DNMT3A	3'UTR-07	3'UTR-09
					gRNA1 DNMT3A	3'UTR-08	3'UTR-09
					gRNA1 DNMT3A	3'UTR-09	3'UTR-09
					gRNA1 DNMT3A	3'UTR-10	3'UTR-10
					gRNA1 DNMT3A	3'UTR-11	3'UTR-10	0.202482
					gRNA1 DNMT3A	3'UTR-12	3'UTR-10	0.0248562
					gRNA1 DNMT3A	3'UTR-13	3'UTR-10	0.115541
					gRNA1 DNMT3A	3'UTR-14	3'UTR-10	0.144716
					gRNA1 DNMT3A	3'UTR-15	3'UTR-10	0.0107934
					gRNA1 DNMT3A	3'UTR-10	3'UTR-11
					gRNA1 DNMT3A	3'UTR-11	3'UTR-11
					gRNA1 DNMT3A	3'UTR-12	3'UTR-11	0.0568243
					gRNA1 DNMT3A	3'UTR-13	3'UTR-11	0.018428
					gRNA1 DNMT3A	3'UTR-14	3'UTR-11	0.297139
					gRNA1 DNMT3A	3'UTR-15	3'UTR-11	0.111619
					gRNA1 DNMT3A	3'UTR-10	3'UTR-12
					gRNA1 DNMT3A	3'UTR-11	3'UTR-12
					gRNA1 DNMT3A	3'UTR-12	3'UTR-12
					gRNA1 DNMT3A	3'UTR-13	3'UTR-12	0.0401725
					gRNA1 DNMT3A	3'UTR-14	3'UTR-12	0
					gRNA1 DNMT3A	3'UTR-15	3'UTR-12	0
					gRNA1 DNMT3A	3'UTR-10	3'UTR-13
					gRNA1 DNMT3A	3'UTR-11	3'UTR-13
					gRNA1 DNMT3A	3'UTR-12	3'UTR-13
					gRNA1 DNMT3A	3'UTR-13	3'UTR-13
					gRNA1 DNMT3A	3'UTR-14	3'UTR-13	0
					gRNA1 DNMT3A	3'UTR-15	3'UTR-13	0
					gRNA1 DNMT3A	3'UTR-10	3'UTR-14
					gRNA1 DNMT3A	3'UTR-11	3'UTR-14
					gRNA1 DNMT3A	3'UTR-12	3'UTR-14
					gRNA1 DNMT3A	3'UTR-13	3'UTR-14
					gRNA1 DNMT3A	3'UTR-14	3'UTR-14
					gRNA1 DNMT3A	3'UTR-15	3'UTR-14	0.226031
					gRNA1 DNMT3A	3'UTR-10	3'UTR-15
					gRNA1 DNMT3A	3'UTR-11	3'UTR-15
					gRNA1 DNMT3A	3'UTR-12	3'UTR-15
					gRNA1 DNMT3A	3'UTR-13	3'UTR-15
					gRNA1 DNMT3A	3'UTR-14	3'UTR-15
					gRNA1 DNMT3A	3'UTR-15	3'UTR-15

## Sheet: Fig.2h
Group	DNA methylation (%)	epipolymorphism
control	82.53	0.795689
control	90.03	0.703532
control	84.99	0.776789
no gRNA TET1	75.79	0.801928
no gRNA TET1	76.65	0.701354
no gRNA TET1	79.26	0.76161
gRNA1 TET1	79.21	0.803542
gRNA1 TET1	74.02	0.841274
gRNA1 TET1	81.53	0.844382
gRNA2 TET1	74.29	0.763025
gRNA2 TET1	61.83	0.791531
gRNA2 TET1	78.76	0.731359
gRNA3 TET1	74.23	0.768491
gRNA3 TET1	75.22	0.850061
gRNA3 TET1	66.4	0.835314
gRNA4 TET1	79.72	0.797592
gRNA4 TET1	78.96	0.694508
gRNA4 TET1	62.95	0.889626
gRNA1 DNMT3A	88.94	0.750817
gRNA1 DNMT3A	90.18	0.74818
gRNA1 DNMT3A	88.38	0.752221

## Sheet: Fig.2i
Group	DNA methylation (%)	epipolymorphism
control	95.82	0.294672
control	96.48	0.327209
control	91.04	0.498836
no gRNA TET1	77.67	0.773215
no gRNA TET1	77.38	0.729665
no gRNA TET1	75.98	0.84558
gRNA1 TET1	51.75	0.834782
gRNA1 TET1	54.52	0.898582
gRNA1 TET1	57.51	0.815141
gRNA2 TET1	60.37	0.895771
gRNA2 TET1	53.17	0.915513
gRNA2 TET1	66.41	0.81466
gRNA3 TET1	56.76	0.840479
gRNA3 TET1	69.45	0.862096
gRNA3 TET1	66.25	0.905507
gRNA4 TET1	67.81	0.93484
gRNA4 TET1	64.81	0.797344
gRNA4 TET1	56.98	0.876934
gRNA1 DNMT3A	96.83	0.287667
gRNA1 DNMT3A	94.65	0.39836
gRNA1 DNMT3A	97.21	0.275003

## Sheet: Fig.3b
Group	Sample	inton 6 unspliced	inton 6 spliced	ratio		Uncropped version of gel image
DNMT3A	DNMT3A-1	48909.4	5973.5	0.122134
DNMT3A	DNMT3A-2	38683.6	7712	0.199361
DNMT3A	DNMT3A-3	45069.3	6531.5	0.144921
control	control-1	38482.7	6096.64	0.158426
control	control-2	38535	8360.88	0.216968
control	control-3	36814	5632.75	0.153006
TET1	TET1-1	46866.5	5216.5	0.111306
TET1	TET1-2	42140.5	2317	0.0549827
TET1	TET1-3	43674	1284.5	0.0294111

## Sheet: Fig.3c
Group	Sample	intron 6 and 7 unspliced	intron 6 and 7 spliced	ratio		Uncropped version of gel image
DNMT3A	DNMT3A-1	20762.1	37311.5	1.7971
DNMT3A	DNMT3A-2	22784.5	45574.6	2.00025
DNMT3A	DNMT3A-3	20608.4	36566.2	1.77434
control	control-1	28845.8	41433.5	1.43638
control	control-2	27069.3	37380.6	1.38092
control	control-3	20878.2	34633.1	1.65881
TET1	TET1-1	62633.9	19264.2	0.307568
TET1	TET1-2	56953.8	19064	0.334727
TET1	TET1-3	45090	9112.43	0.202094

## Sheet: Fig.3d
Group	Sample	Replicate	TARDBP unspliced	RPLP1	RPLP2	R12	d_ct	dd_ct	fc	fc_ave
DNMT3A	DNMT3A-1	3	25.44	21.48	22.38	21.9254	3.51462	0.177365	0.884316	0.876482
DNMT3A	DNMT3A-2	3	25.33	21.2	22.34	21.7625	3.56746	0.230211	0.85251	0.929395
DNMT3A	DNMT3A-3	3	25.24	21.2	22.21	21.6991	3.54088	0.203624	0.868367	0.85892
control	control-1	3	22.11	16.39	18.15	17.2476	4.86243	0.0413348	0.971755	0.997072
control	control-2	3	22.18	16.54	18.16	17.3311	4.84892	0.0278179	0.980903	1.00454
control	control-3	3	22.22	16.68	18.19	17.4186	4.80135	-0.0197454	1.01378	0.998957
TET1	TET1-1	3	22.05	17.02	19.15	18.0536	3.99639	-0.824715	1.77118	1.72425
TET1	TET1-2	3	22.07	17.05	19.15	18.0695	4.00048	-0.820619	1.76616	1.75526
TET1	TET1-3	3	22.04	18.64	18.93	18.7844	3.25556	-1.56554	2.95988	2.16163

## Sheet: Fig.4b
Disease group	Patient	CpG sites	DNA methylation (%)
ALS	ALS1	promoter-01	0.9011
ALS	ALS1	promoter-02	0.0847
ALS	ALS1	promoter-03	0.0693
ALS	ALS1	promoter-04	0.7859
ALS	ALS1	promoter-05	0.0233
ALS	ALS1	promoter-06	0.7317
ALS	ALS1	promoter-07	0.0154
ALS	ALS1	promoter-08	0.3543
ALS	ALS1	promoter-09	0.7857
ALS	ALS1	promoter-10	0.4159
ALS	ALS1	promoter-11	0.3928
ALS	ALS1	promoter-12	2.9115
ALS	ALS1	promoter-13	0.0385
ALS	ALS1	promoter-14	0.1079
ALS	ALS1	promoter-15	0.2464
ALS	ALS1	promoter-16	0.2541
ALS	ALS1	promoter-17	0.8932
ALS	ALS1	promoter-18	1.7051
ALS	ALS1	promoter-19	0.0077
ALS	ALS1	promoter-20	0.67
ALS	ALS1	promoter-21	0.8163
ALS	ALS1	promoter-22	0.7007
ALS	ALS2	promoter-01	0.0807
ALS	ALS2	promoter-02	0.9801
ALS	ALS2	promoter-03	0.0519
ALS	ALS2	promoter-04	0.0807
ALS	ALS2	promoter-05	0.0348
ALS	ALS2	promoter-06	0.3055
ALS	ALS2	promoter-07	0.0346
ALS	ALS2	promoter-08	0.0115
ALS	ALS2	promoter-09	1.3313
ALS	ALS2	promoter-10	0.9741
ALS	ALS2	promoter-11	0.0576
ALS	ALS2	promoter-12	2.4157
ALS	ALS2	promoter-13	2.0867
ALS	ALS2	promoter-14	0.4728
ALS	ALS2	promoter-15	0.0231
ALS	ALS2	promoter-16	0.0519
ALS	ALS2	promoter-17	0.0288
ALS	ALS2	promoter-18	2.2819
ALS	ALS2	promoter-19	0.0403
ALS	ALS2	promoter-20	0.7894
ALS	ALS2	promoter-21	1.6943
ALS	ALS2	promoter-22	0.0576
ALS	ALS3	promoter-01	3.6707
ALS	ALS3	promoter-02	0.2316
ALS	ALS3	promoter-03	0.5702
ALS	ALS3	promoter-04	0.6417
ALS	ALS3	promoter-05	4.2048
ALS	ALS3	promoter-06	2.7186
ALS	ALS3	promoter-07	2.4499
ALS	ALS3	promoter-08	3.8756
ALS	ALS3	promoter-09	1.5057
ALS	ALS3	promoter-10	2.7085
ALS	ALS3	promoter-11	5.5348
ALS	ALS3	promoter-12	0.0624
ALS	ALS3	promoter-13	7.2555
ALS	ALS3	promoter-14	0.963
ALS	ALS3	promoter-15	2.1024
ALS	ALS3	promoter-16	0.5078
ALS	ALS3	promoter-17	0.2584
ALS	ALS3	promoter-18	7.5295
ALS	ALS3	promoter-19	4.8107
ALS	ALS3	promoter-20	4.4993
ALS	ALS3	promoter-21	6.0941
ALS	ALS3	promoter-22	0.2494
ALS	ALS4	promoter-01	0.6412
ALS	ALS4	promoter-02	1.2514
ALS	ALS4	promoter-03	0.085
ALS	ALS4	promoter-04	0.363
ALS	ALS4	promoter-05	1.3509
ALS	ALS4	promoter-06	0.4403
ALS	ALS4	promoter-07	0.8265
ALS	ALS4	promoter-08	0.7029
ALS	ALS4	promoter-09	0.2163
ALS	ALS4	promoter-10	0.919
ALS	ALS4	promoter-11	1.0199
ALS	ALS4	promoter-12	0.6334
ALS	ALS4	promoter-13	0.5564
ALS	ALS4	promoter-14	0.5486
ALS	ALS4	promoter-15	0.5715
ALS	ALS4	promoter-16	1.5753
ALS	ALS4	promoter-17	0.9961
ALS	ALS4	promoter-18	0.8349
ALS	ALS4	promoter-19	0.4402
ALS	ALS4	promoter-20	1.3669
ALS	ALS4	promoter-21	0.6409
ALS	ALS4	promoter-22	1.8533
ALS	ALS5	promoter-01	1.0563
ALS	ALS5	promoter-02	0.4526
ALS	ALS5	promoter-03	1.7077
ALS	ALS5	promoter-04	0.5281
ALS	ALS5	promoter-05	0.0138
ALS	ALS5	promoter-06	0.3291
ALS	ALS5	promoter-07	0.5348
ALS	ALS5	promoter-08	0.3429
ALS	ALS5	promoter-09	1.666
ALS	ALS5	promoter-10	1.1724
ALS	ALS5	promoter-11	0.8641
ALS	ALS5	promoter-12	0.9052
ALS	ALS5	promoter-13	1.9332
ALS	ALS5	promoter-14	0.8365
ALS	ALS5	promoter-15	0.3702
ALS	ALS5	promoter-16	0.3085
ALS	ALS5	promoter-17	0.5004
ALS	ALS5	promoter-18	0.8308
ALS	ALS5	promoter-19	0.1988
ALS	ALS5	promoter-20	0.2399
ALS	ALS5	promoter-21	0.24
ALS	ALS5	promoter-22	0.5415
ALS	ALS6	promoter-01	0.9063
ALS	ALS6	promoter-02	0.0295
ALS	ALS6	promoter-03	0.5453
ALS	ALS6	promoter-04	0.0442
ALS	ALS6	promoter-05	0.3337
ALS	ALS6	promoter-06	0.0074
ALS	ALS6	promoter-07	3.8374
ALS	ALS6	promoter-08	2.7109
ALS	ALS6	promoter-09	0.0368
ALS	ALS6	promoter-10	0.0147
ALS	ALS6	promoter-11	0.0221
ALS	ALS6	promoter-12	0.0811
ALS	ALS6	promoter-13	0.8774
ALS	ALS6	promoter-14	1.9755
ALS	ALS6	promoter-15	0.0221
ALS	ALS6	promoter-16	1.5909
ALS	ALS6	promoter-17	0.0074
ALS	ALS6	promoter-18	2.1495
ALS	ALS6	promoter-19	0.0295
ALS	ALS6	promoter-20	0.1031
ALS	ALS6	promoter-21	0.0221
ALS	ALS6	promoter-22	0.0074
ALS	ALS7	promoter-01	0.6072
ALS	ALS7	promoter-02	0.5353
ALS	ALS7	promoter-03	0.0559
ALS	ALS7	promoter-04	0.3862
ALS	ALS7	promoter-05	0.0241
ALS	ALS7	promoter-06	0.008
ALS	ALS7	promoter-07	0.5778
ALS	ALS7	promoter-08	0.3142
ALS	ALS7	promoter-09	0.466
ALS	ALS7	promoter-10	0.836
ALS	ALS7	promoter-11	0.8175
ALS	ALS7	promoter-12	0.0479
ALS	ALS7	promoter-13	0.0213
ALS	ALS7	promoter-14	0.2636
ALS	ALS7	promoter-15	1.6158
ALS	ALS7	promoter-16	1.2884
ALS	ALS7	promoter-17	0.0133
ALS	ALS7	promoter-18	1.6063
ALS	ALS7	promoter-19	1.3656
ALS	ALS7	promoter-20	0.4472
ALS	ALS7	promoter-21	0.8386
ALS	ALS7	promoter-22	0.3061
control	control1	promoter-01	0.2199
control	control1	promoter-02	0.0379
control	control1	promoter-03	0.0758
control	control1	promoter-04	1.38
control	control1	promoter-05	1.1156
control	control1	promoter-06	0.0076
control	control1	promoter-07	0.0152
control	control1	promoter-08	1.7137
control	control1	promoter-09	0.0531
control	control1	promoter-10	0.0152
control	control1	promoter-11	0.0682
control	control1	promoter-12	0.0758
control	control1	promoter-13	0.0228
control	control1	promoter-14	0.0455
control	control1	promoter-15	0.0227
control	control1	promoter-16	0.0986
control	control1	promoter-17	1.1447
control	control1	promoter-18	0.9572
control	control1	promoter-19	0.9704
control	control1	promoter-20	1.5542
control	control1	promoter-21	0.0379
control	control1	promoter-22	0.8187
control	control2	promoter-01	0.397
control	control2	promoter-02	0.0331
control	control2	promoter-03	0.086
control	control2	promoter-04	0.1719
control	control2	promoter-05	0.2132
control	control2	promoter-06	0.2769
control	control2	promoter-07	0.3758
control	control2	promoter-08	0.4352
control	control2	promoter-09	1.5755
control	control2	promoter-10	0.5732
control	control2	promoter-11	0.0791
control	control2	promoter-12	0.3627
control	control2	promoter-13	0.033
control	control2	promoter-14	0.903
control	control2	promoter-15	0.0395
control	control2	promoter-16	1.206
control	control2	promoter-17	0.0132
control	control2	promoter-18	1.1428
control	control2	promoter-19	0.4744
control	control2	promoter-20	0.3622
control	control2	promoter-21	0.2568
control	control2	promoter-22	1.2185
control	control3	promoter-01	0.0369
control	control3	promoter-02	0.6722
control	control3	promoter-03	0.0665
control	control3	promoter-04	0.3399
control	control3	promoter-05	0.0521
control	control3	promoter-06	0.0148
control	control3	promoter-07	0.4211
control	control3	promoter-08	0.3842
control	control3	promoter-09	0.1551
control	control3	promoter-10	0.0369
control	control3	promoter-11	0.377
control	control3	promoter-12	1.7517
control	control3	promoter-13	0.4286
control	control3	promoter-14	0.0444
control	control3	promoter-15	0
control	control3	promoter-16	0.0295
control	control3	promoter-17	0.0295
control	control3	promoter-18	0.9475
control	control3	promoter-19	0.7682
control	control3	promoter-20	0.7535
control	control3	promoter-21	0.0148
control	control3	promoter-22	1.8543
control	control4	promoter-01	0.0338
control	control4	promoter-02	0.9546
control	control4	promoter-03	0.1014
control	control4	promoter-04	0.1183
control	control4	promoter-05	0.017
control	control4	promoter-06	1.2504
control	control4	promoter-07	0.1944
control	control4	promoter-08	0.0254
control	control4	promoter-09	0.0338
control	control4	promoter-10	0.1098
control	control4	promoter-11	0.6507
control	control4	promoter-12	0.2788
control	control4	promoter-13	0.6676
control	control4	promoter-14	0.8623
control	control4	promoter-15	1.1827
control	control4	promoter-16	0.6674
control	control4	promoter-17	1.4111
control	control4	promoter-18	0.1778
control	control4	promoter-19	0.7941
control	control4	promoter-20	0.169
control	control4	promoter-21	0.076
control	control4	promoter-22	0.8365
control	control5	promoter-01	0.2773
control	control5	promoter-02	0.2473
control	control5	promoter-03	0.5919
control	control5	promoter-04	0.4346
control	control5	promoter-05	0.4976
control	control5	promoter-06	0.517
control	control5	promoter-07	0.5846
control	control5	promoter-08	0.6219
control	control5	promoter-09	0.2023
control	control5	promoter-10	0.5695
control	control5	promoter-11	0.3073
control	control5	promoter-12	0.8551
control	control5	promoter-13	0.7721
control	control5	promoter-14	0.5848
control	control5	promoter-15	0.2173
control	control5	promoter-16	1.2363
control	control5	promoter-17	0.5695
control	control5	promoter-18	0.6684
control	control5	promoter-19	1.0492
control	control5	promoter-20	0.2697
control	control5	promoter-21	1.6412
control	control5	promoter-22	1.1614
control	control6	promoter-01	1.5282
control	control6	promoter-02	0
control	control6	promoter-03	0.0842
control	control6	promoter-04	1.7738
control	control6	promoter-05	0.0326
control	control6	promoter-06	0.8801
control	control6	promoter-07	0.0259
control	control6	promoter-08	0.6794
control	control6	promoter-09	0.0776
control	control6	promoter-10	0.097
control	control6	promoter-11	0.0324
control	control6	promoter-12	1.3396
control	control6	promoter-13	0.9772
control	control6	promoter-14	1.0031
control	control6	promoter-15	0.7373
control	control6	promoter-16	0.0388
control	control6	promoter-17	0.0517
control	control6	promoter-18	0.486
control	control6	promoter-19	0.0194
control	control6	promoter-20	0.9177
control	control6	promoter-21	0.0259
control	control6	promoter-22	0.9499
control	control7	promoter-01	0.9834
control	control7	promoter-02	0.3872
control	control7	promoter-03	0.5729
control	control7	promoter-04	0.0619
control	control7	promoter-05	0.4825
control	control7	promoter-06	0.4878
control	control7	promoter-07	0.031
control	control7	promoter-08	0.8672
control	control7	promoter-09	0.7355
control	control7	promoter-10	0.7355
control	control7	promoter-11	0.7513
control	control7	promoter-12	0.4492
control	control7	promoter-13	0.9216
control	control7	promoter-14	0.9293
control	control7	promoter-15	0.6968
control	control7	promoter-16	0.8748
control	control7	promoter-17	0.6193
control	control7	promoter-18	1.4052
control	control7	promoter-19	0.7124
control	control7	promoter-20	1.2311
control	control7	promoter-21	0.2168
control	control7	promoter-22	0.2942
control	control8	promoter-01	1.1974
control	control8	promoter-02	0.3572
control	control8	promoter-03	1.5349
control	control8	promoter-04	0.7341
control	control8	promoter-05	0.34
control	control8	promoter-06	1.0134
control	control8	promoter-07	0.0193
control	control8	promoter-08	0.3186
control	control8	promoter-09	0.9074
control	control8	promoter-10	1.187
control	control8	promoter-11	1.1975
control	control8	promoter-12	0.8012
control	control8	promoter-13	0.5794
control	control8	promoter-14	0.2028
control	control8	promoter-15	0.6273
control	control8	promoter-16	0.2413
control	control8	promoter-17	1.216
control	control8	promoter-18	1.6438
control	control8	promoter-19	1.8145
control	control8	promoter-20	0.8203
control	control8	promoter-21	1.4771
control	control8	promoter-22	0.9168

[truncated: 52 more sheets: Fig.4c, Fig.4d, Fig.4e, Fig.4f, Fig.4g, Fig.4h, Fig.4i, Fig.4j, Fig.5a, Fig.5b, Fig.5c, Fig.5d, Fig.6a, Fig.6b, Fig.6c, Fig.6d, Fig.6e, Fig.6f,g, Fig.6h, Fig.7a …]
